# Supplementary material for: Knowledge of acute stroke management and the predictors among Malaysian healthcare professionals
Source: PeerJ. 2022 Apr 20;10:e13310. doi: 10.7717/peerj.13310 (PMC9034705; doi:10.7717/peerj.13310)
Supplement: Supplemental Information 4 — The participants’ responses for the online questionnaire. [file peerj-10-13310-s004.xlsx]

## Sheet: Raw data
ID	Age	Gender	Service	Profession	Work setting	Work sector	See stroke patient daily	Workplace with specialist	GSK1	GSK2	GSK3	GSK4	GSK5	GSK6	GSK7	GSK8	GSK9	GSK10	HSM1	HSM2	HSM3	HSM4	HSM5	HSM6	HSM7	HSM8	HSM9	ASM1	ASM2	ASM3	ASM4	ASM5	ASM6	ASM7	ASM8	ASM9	ASM10
S001	34	2	7	4	1	1	2	1	5	5	5	5	5	5	5	5	1	5	4	5	1	5	5	1	5	5	5	5	1	3	5	5	1	5	5	5	2
S002	33	2	10	4	2	1	1	2	5	5	5	5	3	5	1	5	1	5	3	5	4	5	1	1	1	5	5	5	5	3	1	1	1	1	1	5	1
S003	30	2	5	2	2	2	2	2	5	5	5	4	4	4	5	5	2	5	5	5	5	5	5	3	5	5	5	4	5	4	3	3	3	4	3	3	2
S004	46	1	4	1	2	2	1	2	2	4	4	4	4	4	4	4	3	5	4	4	4	4	4	3	4	4	3	4	5	4	3	3	3	3	3	3	3
S005	35	1	9	4	1	1	1	1	5	4	5	5	5	5	5	4	3	5	4	5	4	5	5	5	5	3	5	4	5	3	4	4	5	5	5	3	4
S006	32	2	10	4	1	1	1	1	5	5	5	5	5	5	5	5	3	5	3	5	4	5	4	5	5	5	4	5	5	4	4	4	5	4	2	2	3
S007	57	1	25	5	2	2	2	1	5	5	5	5	5	5	5	5	3	5	4	4	4	5	5	2	4	4	5	4	2	4	4	4	2	4	2	4	3
S008	56	2	30	5	1	2	2	1	5	5	5	5	5	5	5	5	1	5	1	3	4	5	4	1	5	5	5	4	3	3	2	3	1	5	3	3	3
S009	30	1	4	1	2	1	2	2	5	4	2	5	4	4	5	5	4	5	3	3	4	3	5	1	5	5	5	4	4	3	2	3	1	4	3	3	3
S010	29	1	3	4	2	1	2	1	5	5	5	5	5	5	5	4	1	5	5	5	3	5	5	5	3	3	5	5	5	3	3	5	3	4	4	3	2
S011	32	2	8	4	2	1	1	2	4	5	5	4	4	5	5	5	1	5	5	5	5	5	5	5	5	5	5	5	5	4	3	4	1	5	3	5	3
S012	30	1	5	4	1	1	1	2	5	5	4	5	4	4	5	4	1	5	4	5	4	5	5	1	4	4	5	4	4	4	3	4	3	4	4	4	3
S013	33	2	6	4	2	1	1	2	5	5	2	5	5	5	5	5	1	5	4	5	3	5	4	1	2	4	5	4	5	4	4	5	1	5	3	5	2
S014	51	2	18	2	2	2	1	2	5	5	5	5	5	5	4	5	3	5	4	5	5	5	5	4	5	3	5	4	1	1	3	4	3	4	4	4	3
S015	32	2	5	4	2	1	2	1	5	5	5	5	5	5	5	5	3	5	4	5	5	5	4	1	1	5	5	4	5	4	5	4	1	5	3	4	3
S016	35	1	9	4	1	1	1	1	4	5	5	5	5	5	4	5	1	4	4	5	5	5	5	5	3	5	5	5	5	4	5	5	4	5	3	5	4
S017	31	2	6	4	2	1	1	1	5	5	5	5	5	5	5	5	1	5	5	5	5	5	5	5	5	5	5	5	5	3	5	5	3	5	1	4	5
S018	59	1	25	2	2	2	1	2	4	5	5	5	5	5	5	5	2	5	5	5	4	5	5	3	4	5	2	5	5	4	4	4	3	4	4	3	1
S019	30	2	6	4	1	1	1	2	1	4	5	5	1	5	3	4	2	5	3	5	3	4	5	1	5	5	5	3	1	3	2	2	1	3	3	3	3
S020	28	1	2	4	2	1	1	1	4	3	3	4	4	3	5	5	3	5	5	5	5	5	5	3	4	4	5	3	5	3	2	3	1	4	3	3	3
S021	29	2	4	4	2	1	1	1	1	5	2	5	4	4	5	5	2	5	5	5	1	5	5	1	5	5	5	5	1	3	2	3	3	3	3	3	3
S022	39	2	13	4	2	1	2	1	5	5	5	5	5	5	5	5	5	5	5	5	5	5	5	5	5	5	5	4	2	1	2	3	3	3	3	3	4
S023	51	1	12	4	2	1	1	1	5	5	5	1	1	5	5	5	1	5	1	5	1	5	5	3	5	5	5	5	5	5	5	5	3	5	1	5	5
S024	28	2	3	1	1	1	2	1	4	4	4	4	4	4	4	4	3	5	3	4	5	5	5	1	5	4	4	4	3	3	2	4	1	3	1	2	4
S025	35	2	10	4	1	1	1	1	5	5	5	5	5	5	5	5	1	5	5	5	5	5	5	1	2	2	5	5	5	4	5	5	1	5	5	5	2
S026	28	2	2	4	2	1	1	1	5	4	5	5	5	5	5	5	1	5	4	5	4	5	3	2	5	5	4	4	3	3	2	3	1	3	2	4	3
S027	43	1	20	5	1	1	1	1	5	5	5	5	5	5	5	5	3	5	3	5	5	5	5	1	5	5	5	5	4	4	4	4	1	5	3	3	3
S028	29	2	3	4	1	1	1	1	5	5	5	5	5	5	5	4	2	4	5	5	3	5	5	5	5	5	5	4	4	3	5	5	2	4	3	4	4
S029	31	2	6	4	1	1	1	1	4	4	4	4	4	4	5	5	4	5	2	4	4	4	4	5	4	5	5	4	5	3	4	5	5	4	4	4	3
S030	33	1	7	4	1	2	2	1	5	5	5	5	5	5	5	5	5	5	5	5	5	5	5	5	5	5	5	5	5	5	5	5	5	5	5	5	5
S031	37	2	13	5	2	1	1	1	5	5	5	5	5	5	4	4	3	3	4	4	4	5	5	3	3	4	4	4	4	4	2	3	2	4	3	3	3
S032	30	2	6	4	2	1	1	1	4	3	4	4	5	5	5	4	2	4	4	5	5	5	5	1	4	4	5	4	5	4	2	3	1	4	3	4	3
S033	29	1	2	4	1	1	1	1	5	5	5	5	5	5	5	5	1	5	1	5	5	5	5	5	1	1	5	3	3	3	3	3	1	5	1	5	1
S034	34	2	8	4	2	1	1	1	5	5	5	5	5	5	5	5	1	5	2	5	3	5	5	5	5	5	5	4	2	3	2	4	2	5	2	1	5
S035	36	2	10	4	1	1	1	1	5	5	5	5	5	5	5	5	1	5	5	5	5	4	5	5	1	5	5	5	5	5	5	5	5	5	4	5	1
S036	34	2	6	4	2	1	1	1	5	5	5	5	5	5	5	5	1	5	5	5	5	5	5	5	5	3	5	4	2	3	5	1	3	5	3	5	2
S037	29	1	4	4	1	1	1	1	5	5	5	3	5	5	5	3	1	4	3	5	3	5	5	5	3	5	5	4	4	4	5	4	5	5	5	4	4
S038	62	1	37	5	2	2	2	1	5	5	5	5	5	5	5	5	1	5	1	5	5	5	5	1	5	1	5	5	5	4	5	5	1	5	5	5	1
S039	34	1	9	4	1	1	1	1	5	5	5	5	5	5	5	3	1	2	3	5	5	5	5	2	4	5	5	5	4	4	5	5	1	5	2	5	3
S040	44	1	12	2	2	2	2	1	4	3	4	4	4	4	5	5	4	4	5	5	5	5	4	2	4	4	4	4	4	4	4	4	2	4	4	4	3
S041	40	1	15	4	2	1	1	1	5	5	5	5	5	4	5	5	1	3	5	2	5	5	5	5	5	5	5	4	5	4	3	4	3	3	4	4	3
S042	35	1	10	4	1	2	1	1	4	4	5	5	5	4	5	5	3	5	5	5	5	5	5	5	3	5	5	5	5	4	5	5	5	5	4	5	3
S043	30	1	5	4	2	1	1	1	5	5	5	5	5	5	5	5	1	5	5	5	5	5	5	5	5	5	5	5	5	5	4	5	3	5	4	5	2
S044	28	2	2	4	1	1	1	1	5	5	5	5	5	5	5	5	4	5	3	4	4	5	3	2	4	5	5	5	5	3	4	5	2	4	3	4	3
S045	28	2	3	4	1	1	1	1	5	5	5	5	5	5	5	5	1	5	5	4	2	5	5	1	5	3	5	4	5	4	2	3	1	5	2	5	3
S046	31	2	6	2	2	2	2	2	5	5	5	5	5	5	5	5	2	5	5	5	2	5	5	1	4	4	4	5	1	3	2	3	1	5	3	4	3
S047	38	1	12	4	1	2	1	1	5	5	5	5	5	5	5	4	1	5	1	2	5	5	5	5	5	5	5	4	5	4	5	5	3	5	5	2	2
S048	34	1	8	4	1	2	1	1	5	5	5	5	5	5	5	5	1	5	5	5	5	5	5	1	5	5	5	5	2	4	4	4	2	4	3	4	3
S049	28	2	3	4	1	1	2	1	2	4	5	5	5	5	5	5	1	4	4	5	5	5	5	5	1	5	5	5	5	4	5	5	3	3	1	5	5
S050	35	2	7	4	2	1	1	1	4	5	5	3	5	5	5	5	1	5	1	5	3	5	5	1	5	5	5	5	5	3	2	4	1	3	3	5	3
S051	32	2	8	4	2	1	1	1	5	5	5	5	5	5	5	4	1	5	5	4	5	5	5	5	5	5	3	4	4	4	3	4	3	4	3	4	3
S052	33	1	7	4	1	1	1	1	5	5	5	5	5	5	5	5	1	5	1	5	5	5	5	5	5	5	5	5	5	4	5	5	5	5	5	1	1
S053	29	2	2	4	1	1	1	1	4	4	5	5	5	5	5	5	3	5	4	4	3	5	5	5	3	3	5	4	3	3	4	4	1	4	3	3	3
S054	36	1	11	4	1	2	1	1	5	5	5	5	5	5	5	5	1	5	1	5	5	5	1	3	5	5	5	5	5	4	5	5	1	5	1	3	3
S055	72	2	35	2	2	2	2	2	4	5	3	5	5	4	5	3	2	5	3	5	5	5	5	4	5	4	5	4	2	3	2	4	2	4	3	4	2
S056	41	2	16	2	2	2	2	2	5	5	5	5	5	5	5	5	3	5	5	4	5	5	5	1	5	5	5	3	3	3	3	3	1	3	3	3	3
S057	29	1	1	4	2	1	1	1	4	5	5	5	5	5	4	2	1	5	5	5	3	5	4	4	4	4	4	5	5	4	4	4	3	5	2	4	4
S058	33	2	9	1	1	1	1	2	3	3	4	4	3	3	5	5	2	3	3	2	3	5	4	3	4	3	4	3	4	3	3	3	3	3	3	3	3
S059	30	2	3.5	4	1	1	1	1	5	5	5	5	5	5	5	5	1	5	3	5	5	5	5	5	5	5	5	5	5	3	2	4	1	5	3	5	5
S060	32	1	8	5	1	1	1	1	5	5	5	5	5	5	5	5	1	5	2	5	5	5	3	3	5	3	5	3	3	3	2	3	1	4	1	1	3
S061	39	2	15	4	2	2	2	2	5	5	5	5	5	5	5	5	1	5	5	5	3	5	5	1	2	4	5	4	2	3	2	3	1	4	1	5	3
S062	26	1	5	1	2	1	1	1	4	5	5	4	4	5	5	4	5	5	4	5	5	5	5	5	4	5	5	5	5	5	4	4	5	4	4	4	4
S063	31	1	6	4	1	1	1	1	3	5	5	5	5	5	5	5	3	5	4	5	5	5	5	1	2	5	5	4	5	3	5	5	1	4	4	5	3
S064	33	2	8	4	2	1	2	1	5	5	5	5	5	5	5	2	2	5	2	5	5	5	4	2	4	5	5	5	5	4	2	4	2	4	2	4	3
S065	29	1	3	4	2	1	1	2	5	5	5	5	5	5	2	5	1	5	1	5	5	5	5	1	5	5	5	5	5	4	5	5	1	5	3	5	3
S066	41	1	15	4	2	1	2	1	4	3	4	4	4	4	4	4	2	4	3	4	4	4	4	1	3	4	4	4	3	3	3	4	1	4	3	4	3
S067	39	2	12	4	1	1	1	1	5	2	4	5	5	5	5	5	1	5	5	4	3	5	5	5	4	5	5	5	5	4	4	4	2	3	3	4	3
S068	59	2	23	2	2	1	2	2	5	5	5	5	4	5	5	5	2	5	5	5	4	5	5	4	5	5	5	5	5	5	2	3	5	4	2	4	3
S069	35	1	10	2	2	2	2	2	4	4	3	5	5	5	5	5	3	4	5	4	3	5	5	1	5	4	5	5	3	3	4	4	1	4	3	4	3
S070	35	2	7	2	2	2	1	2	5	5	5	5	5	5	5	5	4	4	2	4	5	5	5	3	4	5	5	5	5	4	4	4	2	5	2	4	4
S071	30	2	4	4	2	1	1	1	5	5	4	5	5	5	5	5	1	5	4	4	2	5	5	5	4	5	5	5	3	4	4	5	3	5	4	4	3
S072	30	2	5	4	1	1	1	2	5	5	5	5	5	5	5	5	1	5	4	5	2	5	5	1	4	5	5	5	1	2	3	4	1	5	3	4	3
S073	45	1	21	4	2	1	1	2	4	4	5	4	5	5	5	5	2	5	5	5	5	5	5	4	4	3	1	4	5	4	5	4	3	5	5	5	3
S074	37	2	10	4	2	1	1	1	4	2	4	2	3	4	5	5	1	5	3	5	4	5	4	5	4	4	2	3	5	3	2	3	2	3	2	3	3
S075	70	2	42	4	1	2	1	1	5	5	5	5	5	5	5	5	1	5	4	5	5	5	5	5	5	5	5	5	5	5	5	4	2	5	4	4	4
S076	34	2	10	4	1	1	1	1	5	5	5	5	5	5	5	5	3	5	1	4	4	5	5	5	3	3	5	4	5	4	4	5	1	4	5	3	2
S077	30	2	5	4	1	1	1	1	4	5	5	5	5	5	5	5	2	5	5	5	5	5	5	3	5	4	5	5	5	4	5	5	3	5	4	5	3
S078	32	2	5	4	1	1	1	1	5	4	4	5	4	4	5	3	2	5	1	5	5	5	4	2	5	5	5	4	4	3	4	3	3	4	4	4	4
S079	32	2	6	4	1	1	1	1	5	5	5	5	5	5	5	5	4	5	3	2	4	5	5	1	5	5	5	4	5	3	4	5	1	4	3	5	1
S080	34	2	11	5	2	1	1	1	5	5	5	5	5	5	5	5	3	5	1	3	5	5	5	5	5	5	5	5	5	4	3	5	3	5	3	4	5
S081	47	2	20	5	2	1	1	1	5	5	5	2	5	5	5	4	1	4	4	4	4	5	4	4	2	4	4	4	4	3	4	5	2	4	3	4	3
S082	39	2	4	4	2	1	1	1	5	5	5	5	5	5	5	5	3	5	4	5	5	5	5	1	3	4	5	5	5	4	4	5	1	5	4	4	3
S083	31	2	5	4	1	1	2	1	4	4	4	4	4	4	4	4	2	5	4	5	5	5	5	2	3	3	5	4	4	3	3	4	2	4	4	4	3
S084	37	2	11	5	1	1	1	1	5	5	5	5	5	5	5	5	2	5	1	5	5	5	5	5	5	5	5	5	5	4	5	5	1	5	5	5	4
S085	29	2	2	4	1	1	1	1	3	5	5	5	5	5	5	5	1	5	5	5	4	5	5	4	4	5	5	4	5	3	5	5	2	5	5	5	3
S086	33	2	10	4	2	1	2	1	4	5	4	4	4	4	5	5	1	5	5	3	3	4	4	1	1	4	5	5	5	3	2	3	1	2	1	5	3
S087	35	2	11	5	1	1	1	1	5	5	5	5	5	5	5	5	1	5	5	5	5	5	5	5	1	5	5	5	5	5	5	5	5	5	5	5	5
S088	36	1	9	4	1	1	1	1	4	5	5	5	5	5	5	5	2	5	2	3	4	5	5	5	5	5	5	4	4	4	4	4	2	4	4	4	1
S089	30	2	4	4	2	1	2	1	5	5	4	3	3	5	5	5	3	5	4	5	5	5	5	3	4	5	5	5	4	3	5	5	1	5	2	4	2
S090	54	2	29	5	1	1	2	1	5	4	5	5	5	5	5	3	2	5	5	3	5	5	4	3	3	3	4	4	5	3	1	3	3	4	3	4	3
S091	37	2	12	1	1	1	1	1	5	5	5	5	5	5	5	5	3	5	1	5	3	5	5	5	3	2	4	4	5	3	4	5	5	5	5	5	2
S092	39	1	13	5	1	1	1	1	5	5	5	5	5	5	5	2	1	5	1	5	5	5	5	5	2	2	5	5	5	5	5	5	1	5	5	5	1
S093	28	2	3	4	1	1	1	1	4	5	5	5	5	5	5	5	1	5	2	5	5	5	5	5	2	5	5	4	2	2	4	4	1	5	3	3	4
S094	31	2	4	4	1	1	1	1	5	5	5	5	5	5	5	5	1	5	5	5	3	5	5	1	5	5	5	5	5	3	5	5	1	5	5	5	3
S095	37	1	14	5	1	1	1	1	5	5	5	5	5	5	5	2	2	5	3	5	4	5	5	5	4	4	5	4	5	4	4	5	5	5	4	4	2
S096	29	1	3	4	1	1	1	1	5	5	5	4	5	5	5	4	2	5	4	4	3	5	4	3	5	5	5	4	4	3	2	4	2	5	4	4	3
S097	29	2	5	4	1	1	1	1	3	4	5	3	5	3	4	5	4	5	4	5	3	5	4	5	3	5	5	4	5	3	3	3	4	3	4	4	5
S098	32	1	7	4	1	1	1	1	5	5	5	5	5	5	5	5	3	5	3	5	5	3	5	5	5	5	5	3	5	1	5	5	1	3	5	5	5
S099	29	1	2	4	1	1	1	1	4	4	5	5	5	4	4	5	1	5	5	5	5	5	5	3	4	5	5	5	5	4	4	4	1	4	3	4	4
S100	32	1	8	4	1	1	1	1	5	5	5	5	5	5	5	4	2	5	4	5	5	5	5	1	3	5	5	5	5	4	5	5	1	5	4	5	3
S101	29	2	5	2	2	2	2	2	4	4	4	4	4	4	5	5	2	5	2	3	3	5	4	3	4	4	5	4	4	4	4	4	2	3	4	4	2
S102	45	2	20	2	2	2	1	2	5	5	5	5	5	4	4	2	4	4	5	5	5	5	5	1	4	3	4	4	5	4	2	3	1	4	3	4	3
S103	32	2	6.5	4	1	1	1	1	4	4	4	4	4	4	4	5	3	4	4	5	4	4	4	3	5	4	5	4	4	4	4	4	1	4	3	3	4
S104	35	2	7	5	1	1	1	1	5	5	5	5	5	5	4	5	1	4	2	5	3	5	5	4	5	5	5	4	4	3	4	5	2	5	5	5	4
S105	35	2	11	4	2	1	1	1	5	5	4	4	4	5	4	5	1	5	4	5	4	5	5	4	5	4	5	5	3	4	3	3	3	4	1	4	3
S106	29	2	4	4	1	1	1	1	4	5	4	5	5	5	5	4	1	4	3	5	4	5	5	4	4	5	5	4	4	4	4	4	1	3	4	4	4
S107	32	1	8	5	1	1	1	1	2	5	5	5	5	5	5	5	1	5	1	5	5	5	5	5	1	4	5	5	5	4	5	5	1	5	5	5	1
S108	33	1	8	5	1	1	1	1	5	5	5	5	5	5	5	2	1	5	1	5	5	5	5	5	1	1	5	5	5	4	5	5	3	5	5	5	2
S109	32	1	8	4	1	1	1	1	5	5	5	5	5	5	5	5	3	5	5	5	5	5	5	5	1	4	5	5	5	4	5	5	1	5	4	5	5
S110	55	2	23	2	2	2	2	2	5	5	5	5	5	5	5	5	1	5	1	4	3	5	5	1	3	4	5	5	4	3	3	3	1	4	3	3	3
S111	29	2	1	4	1	1	1	1	5	5	5	5	5	5	5	5	1	5	5	5	2	5	3	4	2	2	5	4	5	3	5	3	1	4	4	4	1
S112	38	2	12	5	1	1	1	1	4	5	5	5	5	5	5	5	2	5	2	5	5	5	5	1	2	2	5	5	5	3	5	5	1	4	5	4	2
S113	30	1	6	1	1	1	1	1	4	5	4	4	4	4	5	5	1	5	2	4	3	5	5	1	1	3	5	5	5	5	3	4	1	5	5	5	1
S114	33	2	3	4	1	1	1	1	2	5	2	5	5	2	3	4	2	3	5	5	3	5	4	5	4	3	5	4	1	2	2	3	1	3	2	3	3
S115	26	1	0.3	3	1	1	1	1	5	5	5	5	3	4	5	4	1	4	5	5	5	5	3	3	5	5	5	4	1	3	1	2	1	3	3	5	5
S116	52	1	21	5	1	2	1	1	4	5	5	5	5	5	4	5	2	5	3	4	5	5	5	5	4	3	5	5	5	5	5	5	5	5	5	5	2
S117	48	2	12	5	1	1	1	1	5	5	5	5	5	5	5	5	2	5	1	5	4	5	2	4	4	5	4	5	5	3	5	4	3	4	3	4	4
S118	22	1	2	1	2	1	2	1	5	5	4	5	5	5	5	5	5	5	5	5	5	5	5	5	5	4	5	5	5	5	4	5	5	5	4	5	4
S119	30	2	6	1	1	1	1	1	5	2	5	5	5	5	5	5	5	5	1	5	5	5	5	3	5	3	5	4	5	3	3	5	3	5	3	4	3
S120	33	1	8	4	1	1	1	1	4	5	5	5	5	5	5	2	1	5	4	5	4	5	5	5	5	4	4	4	4	4	4	4	1	5	4	5	1
S121	36	2	13	1	1	1	1	1	5	5	5	5	4	5	5	5	5	5	5	5	5	5	5	5	5	5	5	3	3	3	3	5	4	3	4	4	5
S122	31	2	3	5	1	2	1	1	5	4	5	5	5	5	5	5	3	5	5	5	5	5	5	3	5	5	5	5	5	4	5	5	2	5	5	5	5
S123	32	1	3	4	1	1	1	1	5	5	5	4	5	5	5	5	1	5	5	1	5	5	5	1	5	5	5	5	5	4	5	5	1	5	1	5	5
S124	58	1	32	5	1	2	1	1	5	5	5	5	5	5	5	5	1	5	1	5	5	5	5	1	1	5	5	3	2	3	5	5	1	5	5	5	3
S125	44	1	20	5	1	1	1	1	5	5	5	4	5	5	5	2	1	5	2	5	4	5	5	5	4	5	5	5	5	5	5	5	1	5	5	5	1
S126	34	2	9	1	1	1	2	1	4	2	5	5	5	5	5	5	4	5	3	5	5	5	5	5	5	3	5	2	2	2	2	3	1	3	3	5	3
S127	46	1	20	5	1	2	1	1	5	5	5	5	5	5	5	1	1	5	1	5	5	5	5	5	1	5	5	5	5	5	5	5	5	5	5	5	1
S128	32	2	10	1	1	1	1	1	4	4	4	4	4	4	4	5	2	5	2	4	4	5	5	4	5	3	5	4	4	3	4	4	4	4	3	4	3
S129	30	2	5	4	2	1	2	1	4	5	5	5	2	3	4	5	2	5	3	3	3	3	3	2	3	3	3	3	3	3	3	3	3	3	4	3	3
S130	29	1	1.5	4	1	1	1	1	4	4	4	4	4	4	5	4	2	5	3	4	4	4	4	2	4	4	4	4	4	3	3	3	2	4	4	4	3
S131	29	2	2	4	2	1	2	1	4	4	4	4	4	5	5	5	1	5	2	4	3	4	3	3	5	5	5	4	4	3	2	3	3	4	3	3	3
S132	26	1	1	3	1	1	1	1	3	4	5	3	5	2	4	4	4	5	5	5	3	5	4	4	3	3	5	5	5	3	1	3	3	3	3	3	3
S133	34	1	7	4	1	1	2	1	5	5	5	5	5	5	5	5	1	5	4	5	5	5	5	5	1	5	5	5	1	4	5	5	1	5	5	5	5
S134	31	2	9	1	2	1	1	1	5	5	5	5	5	5	5	5	5	5	5	5	5	5	5	5	5	5	5	5	5	3	5	5	5	5	5	5	5
S135	35	2	10	5	1	1	1	1	5	5	5	5	5	5	5	5	1	5	4	5	1	5	5	4	1	4	5	5	5	4	5	4	1	5	5	5	1
S136	25	2	0.5	3	1	1	1	1	5	5	5	4	5	5	5	3	1	4	4	4	5	5	5	1	5	4	5	4	5	3	5	4	1	5	1	3	1
S137	26	1	1	3	1	1	1	1	5	5	5	5	5	5	5	5	1	5	4	5	1	5	5	3	5	5	5	4	5	3	4	5	1	5	1	5	4
S138	28	2	5	1	1	1	1	1	4	4	4	4	4	4	5	5	2	4	5	5	4	5	4	5	5	4	5	4	3	4	5	5	5	5	4	5	4
S139	32	1	5	4	1	1	1	1	5	5	5	5	5	5	5	5	1	5	1	5	5	5	5	3	5	5	5	5	5	4	3	4	1	5	3	5	3
S140	46	2	18	4	2	1	1	1	4	5	5	3	5	4	5	5	4	5	3	4	4	5	3	3	4	4	5	5	5	4	3	3	3	3	3	3	3
S141	32	2	7	5	1	1	1	1	5	5	5	5	5	5	5	5	1	5	1	5	5	5	5	5	5	5	5	5	5	5	5	5	1	5	1	5	5
S142	31	2	5	4	2	1	1	2	4	4	4	5	5	5	5	5	2	5	5	5	5	5	5	4	3	4	5	5	2	3	2	4	1	5	3	4	3
S143	30	2	2	4	1	1	1	1	5	5	5	5	5	5	5	5	2	5	5	5	5	5	4	5	5	5	5	5	4	3	4	3	1	5	3	4	5
S144	29	2	3	4	2	1	2	1	4	5	5	3	5	5	4	5	1	5	1	5	5	5	4	3	5	5	5	5	5	4	4	4	1	5	3	5	3
S145	32	2	8	4	2	1	1	1	4	5	4	4	4	4	4	4	3	5	2	5	5	5	4	4	4	4	5	4	4	3	4	3	3	4	3	3	3
S146	29	2	1	4	1	1	1	1	4	2	4	5	5	4	5	5	2	4	3	4	4	4	4	2	3	4	4	4	4	4	4	4	2	3	2	4	2
S147	37	1	13	4	1	2	1	1	5	5	5	5	5	5	5	5	1	4	4	4	3	5	5	4	2	5	5	5	5	3	4	4	2	5	3	4	3
S148	45	1	19	5	1	2	2	1	5	5	5	4	5	5	5	5	5	5	4	4	5	5	5	5	5	5	5	4	1	1	2	4	1	4	4	5	3
S149	35	1	7	4	1	1	1	1	5	5	5	5	5	5	5	5	1	5	5	5	5	5	5	5	1	1	5	5	5	5	5	5	5	5	5	5	5
S150	47	2	21	5	1	1	2	1	5	5	5	5	5	5	5	5	2	5	2	5	5	5	2	5	5	5	4	4	4	3	2	4	4	5	5	2	2
S151	27	2	3	1	1	2	1	1	5	3	5	5	4	4	5	4	4	5	2	4	5	5	5	1	5	4	3	4	5	4	5	5	1	4	5	5	4
S152	31	1	3	4	1	1	1	1	3	4	5	4	4	5	4	5	1	5	4	5	5	5	5	1	5	5	4	5	2	3	4	4	1	5	4	4	4
S153	30	2	4	4	2	1	1	1	5	5	5	5	5	5	5	5	2	5	5	5	5	5	5	1	3	5	5	3	5	2	2	3	1	2	1	5	3
S154	40	1	14	1	1	2	2	1	5	5	5	5	5	5	5	5	1	5	1	5	5	5	5	5	5	3	5	5	5	4	5	5	5	1	1	5	1
S155	27	2	2	4	1	1	1	1	4	5	5	5	5	3	5	5	1	5	4	5	3	5	5	5	4	2	5	5	5	4	5	3	4	4	1	3	5
S156	26	1	2	3	1	1	1	1	5	3	5	5	5	5	5	4	2	4	4	4	4	5	4	3	4	4	4	4	4	4	4	4	3	3	4	3	4
S157	32	1	6	4	2	1	2	2	4	4	4	4	4	4	4	4	3	4	4	4	4	5	5	3	4	4	5	4	3	4	4	4	2	4	3	4	3
S158	32	2	5	4	1	1	1	1	4	5	3	5	5	5	5	5	1	5	2	3	3	5	5	5	5	5	4	4	5	3	3	2	1	5	3	4	3
S159	26	2	1	1	1	1	1	1	5	4	5	5	5	5	4	4	3	4	4	5	4	5	5	5	4	4	5	4	4	4	4	4	3	4	2	4	4
S160	38	2	12	1	1	1	1	1	5	5	5	5	5	5	4	4	2	5	2	5	5	5	5	5	5	3	5	2	3	3	4	4	1	5	2	5	3
S161	31	2	1	4	1	1	1	1	3	5	4	3	4	5	5	4	2	5	4	5	4	4	2	4	5	5	5	4	5	4	2	3	2	5	3	4	3
S162	33	2	10	1	1	1	1	1	4	2	3	4	3	3	5	5	1	5	5	5	5	5	4	5	5	3	3	5	5	4	3	3	3	3	3	3	3
S163	41	2	17	5	1	1	1	1	5	5	5	5	5	5	5	3	1	5	5	5	5	5	5	5	1	2	5	5	5	4	5	5	1	5	3	5	1
S164	49	2	25	5	1	1	1	1	4	5	5	5	4	5	5	4	2	5	2	5	3	5	5	5	5	4	4	5	4	3	4	4	1	5	3	4	4
S165	30	1	4	4	1	1	1	1	5	5	5	5	5	5	5	5	2	5	5	5	5	5	5	5	3	3	5	5	5	4	4	4	1	4	3	5	3
S166	30	2	5	4	1	1	1	1	4	5	5	4	4	4	5	5	1	5	2	5	4	5	5	1	2	5	5	3	4	3	2	4	1	2	5	5	1
S167	40	2	15	4	2	1	1	1	5	5	5	5	5	5	5	4	1	5	2	4	5	5	5	1	4	4	1	4	4	4	3	3	1	3	3	4	3
S168	32	2	9	4	1	1	1	1	5	5	5	5	5	5	5	5	1	5	1	5	5	5	5	5	3	5	5	5	5	4	5	5	5	5	5	4	1
S169	30	2	5	4	1	1	1	1	5	5	5	5	5	5	5	5	2	5	2	4	4	4	4	4	4	4	4	4	4	3	3	4	2	4	3	4	4
S170	30	2	5	4	2	1	1	1	5	5	5	5	5	5	5	5	2	5	3	5	5	5	4	4	3	5	4	4	5	3	4	4	2	5	3	4	3
S171	29	1	5	4	1	1	1	1	5	5	5	5	5	5	5	5	1	5	1	5	5	5	5	1	5	5	5	5	5	3	5	5	2	5	5	5	1
S172	34	1	5	4	2	2	1	2	4	5	5	4	5	5	5	5	3	5	5	5	4	5	5	2	5	5	5	5	5	4	5	5	2	5	5	5	5
S173	25	2	1	3	1	1	1	1	3	5	5	5	5	5	4	5	5	5	1	5	2	5	3	5	5	5	1	5	5	3	5	5	5	5	5	5	5
S174	43	2	7	5	1	2	2	1	5	5	5	5	5	5	5	5	5	5	5	5	5	5	5	3	5	5	3	4	4	4	4	5	2	4	4	4	1
S175	41	2	7	5	1	1	1	1	5	5	5	5	5	5	5	5	5	5	5	5	5	5	5	5	5	5	5	5	5	4	3	3	1	5	3	5	5
S176	32	2	8	1	2	1	2	1	2	1	4	5	4	4	5	4	1	5	4	3	3	5	5	5	3	3	5	1	1	2	4	4	1	4	3	4	3
S177	33	1	8	5	1	1	1	1	3	5	5	5	5	3	5	5	3	5	5	5	5	5	5	5	4	4	5	5	5	4	5	5	5	4	4	5	4
S178	42	2	12	5	1	1	1	1	4	5	4	2	4	4	5	5	3	5	3	3	3	5	5	3	4	4	4	4	4	3	4	4	3	3	3	3	3
S179	31	1	5	4	1	1	1	1	5	5	5	5	5	5	5	5	1	5	2	5	3	5	4	3	2	4	5	5	5	4	4	4	1	4	3	4	2
S180	53	2	27	5	1	2	2	1	4	5	5	5	4	4	3	4	2	4	2	3	3	4	5	1	4	4	5	3	4	3	2	4	1	4	2	4	3
S181	37	2	13	1	1	1	1	1	2	4	5	5	5	5	5	5	1	3	4	5	5	5	5	5	5	5	5	4	4	3	5	5	5	3	3	4	3
S182	29	1	1	4	1	1	1	1	4	5	5	5	4	5	4	4	5	5	5	5	5	5	5	5	5	5	5	4	5	5	5	5	5	5	5	5	5
S183	26	1	2	1	2	2	1	1	5	5	5	5	5	5	5	5	5	5	5	5	5	5	5	5	5	5	5	5	5	5	5	5	5	5	5	5	5
S184	30	2	4.5	4	1	1	1	1	5	5	5	5	5	5	5	5	1	5	1	1	1	5	5	5	5	5	5	4	1	3	2	4	1	4	4	4	2
S185	27	2	3	4	1	1	1	1	5	5	5	5	5	5	5	5	1	5	5	5	5	5	5	1	4	5	5	5	5	4	4	3	1	3	4	5	3
S186	35	2	10	4	1	1	1	1	5	5	5	5	5	5	5	5	2	5	5	5	5	5	5	5	4	5	5	5	4	4	5	4	5	3	4	5	4
S187	31	2	6	5	1	1	1	1	5	5	5	5	5	5	5	5	1	5	2	5	4	5	4	1	2	4	5	4	5	4	5	5	1	5	5	4	1
S188	30	2	6	4	1	1	1	1	2	4	5	4	5	5	5	5	2	5	2	4	4	5	5	4	2	1	5	5	4	4	2	2	1	4	3	3	2
S189	31	1	4	4	1	1	1	2	4	4	4	4	4	5	5	5	1	5	2	5	5	5	5	1	3	4	4	4	4	4	4	4	1	4	3	4	3
S190	32	2	7	4	2	1	1	1	5	5	3	5	4	5	5	5	1	4	4	5	5	5	2	3	5	5	5	5	2	3	2	3	3	4	3	3	3
S191	34	1	8	4	1	1	1	1	5	5	5	5	5	5	4	3	3	5	1	5	5	4	5	5	5	5	5	5	3	3	4	5	5	5	1	5	1
S192	37	2	12	2	2	2	1	2	4	4	5	5	4	5	5	4	3	4	3	2	3	5	4	3	4	5	3	4	3	3	3	3	2	3	4	4	3
S193	34	2	8	4	2	1	2	2	4	3	4	5	4	5	5	3	2	5	2	3	4	4	2	3	4	4	5	4	4	3	1	3	1	3	3	3	3
S194	29	1	3	4	1	1	1	1	5	5	5	5	5	5	5	5	1	5	5	5	5	5	5	5	1	5	5	5	5	2	5	5	1	5	4	5	1
S195	34	1	10	4	1	1	1	2	4	4	4	4	4	4	4	4	2	4	4	4	4	4	4	2	2	4	4	4	4	3	4	4	2	4	2	4	2
S196	34	1	9	4	1	1	1	1	5	5	5	5	5	5	5	5	1	5	1	4	2	5	5	5	4	4	5	4	4	4	4	4	5	5	4	4	5
S197	35	1	5	4	1	1	2	1	3	5	5	5	5	5	5	2	2	5	5	5	5	5	5	1	2	2	5	5	5	3	5	3	4	5	5	5	5
S198	28	2	1	4	1	1	1	1	4	5	5	5	5	4	4	5	2	5	4	5	5	5	5	5	1	4	5	5	5	4	5	5	5	5	5	5	1
S199	36	2	11	5	2	1	1	1	4	4	5	5	5	5	5	3	1	5	2	2	5	5	5	5	5	5	5	5	3	4	3	4	3	5	3	3	3
S200	32	1	8	5	1	1	1	1	4	5	5	4	4	4	5	4	2	4	3	4	4	4	4	4	4	4	4	4	4	4	4	4	2	4	3	4	2
S201	37	2	12	4	2	1	1	1	4	3	3	3	4	4	4	4	2	4	4	4	4	4	4	4	4	3	4	4	3	3	3	4	2	4	3	4	2
S202	28	1	3	4	1	1	1	1	4	4	4	3	4	4	4	4	3	4	4	4	4	4	4	4	4	4	4	4	4	4	4	4	3	4	4	4	3
S203	31	1	6	4	1	1	1	1	5	5	5	5	5	5	5	5	1	5	2	5	4	5	4	5	2	5	5	5	5	4	4	4	5	5	3	1	1
S204	34	2	9	4	1	1	1	1	5	5	5	5	5	5	5	5	1	5	1	5	5	5	5	5	5	5	5	5	5	4	5	5	5	5	5	2	2
S205	44	2	22	1	2	1	1	1	5	5	5	4	5	5	5	5	5	5	5	5	5	5	5	5	5	5	5	4	4	4	5	5	5	5	5	5	5
S206	29	1	3	4	1	1	1	1	5	5	5	5	5	5	5	5	2	5	2	4	4	4	5	4	3	3	5	5	5	4	5	5	1	4	4	4	2
S207	35	1	10	5	1	1	1	1	5	5	5	5	5	5	4	4	1	5	2	5	4	5	5	4	4	4	5	5	4	4	4	4	1	4	4	5	4
S208	32	1	8	4	1	1	1	1	4	4	5	5	5	5	5	5	1	5	2	5	4	5	5	1	4	4	5	4	4	3	4	4	1	4	4	5	3
S209	28	2	1	4	1	1	1	1	5	5	5	5	5	5	5	3	1	5	4	5	4	5	5	5	2	2	5	4	5	3	4	5	1	4	1	4	4
S210	29	2	2	4	1	1	1	1	4	5	4	4	5	5	5	4	1	5	2	2	3	4	4	1	4	2	5	4	2	3	2	4	1	5	3	4	3
S211	25	2	3	4	2	1	1	1	4	5	5	5	5	5	5	5	1	5	4	4	4	5	3	1	5	5	5	5	3	4	4	4	1	4	2	4	3
S212	30	2	3	4	1	1	2	1	5	4	5	5	5	5	5	5	1	5	3	5	5	5	5	5	5	5	5	3	1	3	2	5	2	5	3	4	3
S213	30	2	3	4	1	1	2	1	4	4	5	5	5	5	5	3	1	5	3	5	3	5	4	5	4	5	5	5	5	4	5	5	4	5	3	4	2
S214	29	2	4	4	1	1	1	1	5	5	5	5	5	5	5	5	2	5	2	5	4	5	5	5	5	5	5	4	4	3	4	4	4	5	4	5	3
S215	28	1	3	4	1	1	2	1	5	5	5	5	5	5	5	4	2	4	3	4	2	4	2	5	3	5	5	4	2	3	5	5	5	5	5	5	2
S216	34	2	8	4	1	1	2	1	5	5	5	5	5	5	5	5	2	5	3	5	1	3	3	3	5	4	5	3	3	3	1	3	3	3	3	3	5
S217	35	1	5	5	1	1	1	1	4	4	2	4	5	5	5	5	4	5	2	4	2	5	5	1	5	5	5	5	4	3	3	3	1	5	3	5	3
S218	30	2	5	4	1	1	1	1	5	5	5	5	5	5	5	5	3	5	5	5	5	5	5	5	3	5	5	4	5	4	5	5	1	5	5	1	2
S219	32	2	7	4	1	1	1	1	3	4	5	5	5	5	5	5	1	4	4	5	2	3	5	4	4	4	5	4	1	3	4	4	1	4	1	5	1
S220	30	2	3	4	1	1	1	1	5	5	5	5	5	5	5	5	2	5	2	5	5	5	5	5	5	5	5	5	4	3	1	3	2	5	1	5	3
S221	36	2	12	4	1	1	2	1	4	3	5	5	5	5	5	5	1	4	5	4	3	5	4	3	3	3	5	3	1	2	1	3	3	3	3	3	3
S222	28	1	3	4	1	1	1	1	4	3	3	5	5	5	5	4	2	5	4	4	3	5	5	5	5	5	5	4	5	3	1	4	1	4	3	4	3
S223	30	1	2.5	4	1	1	1	1	4	3	4	4	4	5	5	5	3	5	4	5	4	5	4	4	4	5	5	3	4	4	2	3	1	4	2	4	3
S224	32	2	5	4	1	1	1	1	5	5	5	5	5	5	5	5	1	5	1	5	5	5	5	5	2	5	5	5	2	4	5	5	1	5	4	4	1
S225	40	2	13	4	1	1	1	1	3	4	5	5	4	5	5	5	1	5	1	4	3	5	4	4	4	5	3	5	5	3	4	4	2	4	3	3	3
S226	33	2	5	4	1	1	1	1	5	5	5	5	5	5	5	5	1	5	5	2	5	5	1	1	1	4	5	5	3	4	5	3	1	5	5	5	5
S227	29	1	2	4	1	1	1	1	3	3	5	4	4	4	5	4	1	5	3	5	3	4	4	4	3	5	5	4	4	3	2	2	2	4	4	5	3
S228	31	2	7	4	1	1	2	1	5	5	5	5	5	5	5	5	1	5	5	5	5	5	5	4	5	4	5	4	4	3	3	4	3	2	4	5	5
S229	51	2	28	1	1	1	1	1	1	5	4	5	5	5	5	5	4	5	1	5	5	5	5	5	5	2	5	5	5	4	5	5	2	5	3	5	3
S230	33	2	8	4	1	1	2	1	5	5	5	5	5	5	5	5	3	5	1	5	1	5	3	5	5	3	5	4	3	3	4	5	2	3	3	4	3
S231	29	2	3	4	2	1	1	1	2	5	5	5	4	5	5	5	2	5	4	5	3	5	4	1	5	5	5	4	2	3	2	4	2	3	3	4	3
S232	33	1	6	4	2	1	2	2	4	4	4	5	5	4	4	5	2	5	3	5	5	5	4	1	5	4	4	4	4	3	3	3	1	4	3	4	3
S233	26	2	1	3	1	1	1	1	4	5	5	5	5	5	5	5	1	5	2	4	4	4	4	4	4	4	4	4	4	4	4	5	4	4	4	5	4
S234	34	2	4	4	1	1	1	1	5	5	5	5	5	5	5	3	1	5	5	5	4	5	5	1	3	5	5	5	5	3	3	5	1	5	1	4	1
S235	35	2	6	4	1	1	1	1	5	5	5	5	5	5	5	3	1	5	1	5	5	5	5	5	3	5	5	5	5	5	5	4	1	5	5	5	3
S236	31	2	5	4	2	1	1	1	5	5	5	5	5	5	5	5	1	5	5	5	5	5	5	1	5	1	5	4	2	4	5	5	1	5	3	1	4
S237	30	2	7	4	1	1	1	1	5	5	5	5	5	5	5	5	1	5	3	5	4	5	5	1	5	5	5	5	5	4	3	3	1	5	3	4	4
S238	32	2	7	4	1	1	2	1	4	4	2	4	4	4	5	5	2	4	2	5	4	4	2	2	4	4	4	4	4	4	2	3	2	3	3	3	3
S239	34	1	10	4	2	1	1	2	5	5	5	3	5	5	5	5	1	5	3	4	4	5	1	1	5	4	5	5	5	3	1	3	1	3	3	5	3
S240	30	2	3	4	1	1	1	1	5	2	5	5	5	5	5	5	1	5	5	5	1	3	5	5	5	3	5	5	5	4	4	1	1	5	2	5	5
S241	30	1	5	4	1	1	1	1	2	5	4	4	5	5	5	5	2	5	4	5	5	5	5	1	5	5	5	5	5	4	4	4	1	4	4	2	3
S242	30	2	4	4	1	1	1	1	4	5	5	5	5	5	5	5	1	5	4	5	5	5	5	3	5	5	5	5	5	3	1	3	1	5	2	5	2
S243	30	2	3	4	1	1	1	1	5	5	5	5	5	5	5	5	1	5	5	5	1	5	5	5	1	5	5	5	5	3	4	5	1	5	5	5	4
S244	37	2	12	5	2	1	1	1	5	5	5	5	5	5	5	5	1	5	2	5	4	5	5	3	2	5	5	5	5	5	5	5	3	5	1	5	1
S245	29	1	3	4	1	1	1	1	5	5	5	5	5	5	5	5	2	5	3	5	5	5	5	3	5	5	5	5	5	3	3	4	3	4	3	5	4
S246	26	2	0.5	3	1	1	1	1	3	5	5	4	5	5	5	5	3	5	5	5	5	5	5	3	5	5	5	3	5	3	3	3	3	4	3	4	3
S247	32	1	7	4	2	1	2	1	4	5	4	5	5	5	1	5	1	5	3	5	5	5	1	1	5	5	5	4	5	4	5	5	1	4	1	4	4
S248	45	2	21	1	2	1	2	2	4	4	5	5	4	4	5	4	4	4	4	4	4	4	4	4	5	5	4	3	4	3	4	4	4	4	5	4	5
S249	48	2	26	1	2	1	2	1	2	2	4	5	3	4	5	4	2	4	4	4	4	5	4	4	4	4	4	4	2	3	4	4	4	4	4	4	4
S250	30	2	8	1	2	1	1	2	4	3	4	5	5	4	5	5	4	5	4	5	5	5	5	2	5	4	4	3	5	3	5	5	1	5	5	3	4
S251	45	2	20	4	1	1	2	1	3	3	5	5	5	5	1	1	1	5	1	4	4	5	5	5	1	3	5	5	5	3	4	4	1	4	3	3	3
S252	48	2	26	1	2	1	1	2	3	5	5	5	3	5	5	5	5	5	2	5	5	5	5	5	5	5	5	5	5	4	5	5	2	5	5	5	5
S253	37	2	10	4	1	1	1	1	5	5	5	5	5	5	5	5	1	5	5	5	3	5	5	5	5	5	1	5	5	3	5	5	1	5	5	5	2
S254	32	1	9	4	1	1	1	1	5	5	5	5	5	5	5	5	1	5	1	5	5	5	5	5	3	1	5	5	5	5	5	5	1	5	5	5	1
S255	32	2	6	4	1	1	1	1	5	5	5	5	5	5	5	5	1	5	1	5	5	5	5	5	5	5	5	5	5	3	5	5	1	5	5	5	5
S256	30	2	5	4	1	1	1	1	4	5	5	5	5	5	5	5	1	5	5	5	4	5	4	2	5	5	5	5	5	4	3	4	1	4	2	5	2
S257	32	2	6	4	1	1	1	1	5	5	5	5	5	5	5	5	2	5	5	4	2	4	5	1	4	4	4	5	4	4	4	4	1	4	1	5	2
S258	41	1	10	5	1	1	1	1	4	4	4	4	4	4	4	4	1	5	5	5	3	4	4	2	3	4	5	4	3	4	4	4	1	4	5	5	2
S259	32	2	6	1	1	1	2	1	4	4	4	4	4	4	4	4	3	3	3	4	4	4	4	4	4	3	4	3	4	3	4	4	1	4	2	4	3
S260	26	2	0.5	3	1	1	1	1	5	5	5	5	5	3	5	4	1	5	4	5	5	5	5	5	5	5	5	5	4	3	5	4	2	3	1	5	4
S261	30	1	3	4	1	1	1	1	4	4	4	4	4	4	5	3	2	5	2	4	3	4	4	4	5	4	5	4	4	3	2	4	1	4	4	5	3
S262	32	2	6	4	1	1	1	2	4	4	4	4	4	4	4	4	2	5	4	4	4	4	2	2	5	5	5	4	2	4	2	4	2	4	2	4	2
S263	31	1	7	2	2	2	2	2	5	5	5	5	5	5	5	5	2	5	3	5	5	5	5	1	3	5	5	4	4	4	4	4	1	5	3	5	2
S264	36	2	11	2	2	2	1	2	5	5	5	5	5	5	5	5	1	5	1	3	4	5	5	1	5	4	5	4	2	3	5	5	1	5	3	1	3
S265	41	2	15	4	2	2	2	2	5	5	5	3	5	5	5	5	2	5	5	4	4	5	4	3	5	5	5	4	4	3	3	3	3	4	4	5	3
S266	33	1	8	4	1	1	1	1	5	5	5	5	5	5	5	5	5	5	5	5	5	5	5	5	3	3	4	4	1	3	3	3	3	4	3	4	3
S267	30	2	6	4	1	1	1	1	5	5	5	5	5	5	5	3	1	5	1	5	5	5	5	5	5	5	5	5	5	4	4	5	1	5	5	5	5
S268	44	2	20	1	1	1	1	1	5	5	5	5	5	5	1	5	5	5	5	5	5	5	5	5	5	5	5	5	4	4	3	4	5	5	3	3	3
S269	37	2	12	5	1	1	1	1	5	5	5	5	5	5	5	5	1	5	5	5	5	5	5	5	1	5	5	5	5	5	5	5	1	5	5	5	1
S270	69	1	43	2	2	2	1	2	5	5	5	5	5	5	5	5	4	5	5	5	5	5	5	5	5	5	5	5	5	5	2	4	3	4	3	4	3
S271	33	1	11	4	1	2	1	1	5	5	5	5	5	5	5	5	5	5	5	5	5	5	5	3	5	5	5	5	5	4	5	5	3	5	5	5	2
S272	67	1	40	2	2	2	1	2	5	5	5	5	5	5	4	5	1	4	3	4	5	5	5	1	5	5	5	4	5	4	4	4	1	4	4	5	3
S273	27	2	3	4	1	1	1	1	5	5	5	5	5	5	5	4	2	4	3	4	3	4	4	5	4	4	4	4	5	4	4	4	2	4	3	4	3
S274	34	2	10	5	1	1	1	1	5	5	5	5	5	4	5	4	1	5	4	5	3	5	5	4	5	5	5	5	5	4	5	3	2	5	4	3	1
S275	34	1	3	4	1	1	2	1	4	4	4	4	4	4	5	3	2	5	3	4	4	5	4	4	4	3	4	4	2	3	4	4	2	4	3	3	3
S276	61	1	28	4	2	2	1	2	5	5	5	5	5	5	5	5	2	5	5	5	5	5	5	4	5	5	5	4	4	4	5	5	2	5	5	5	2
S277	33	1	1	4	2	1	1	2	5	3	3	5	5	5	5	5	1	5	5	5	4	5	4	3	5	5	5	2	1	1	3	3	1	3	3	3	3
S278	58	1	20	2	2	2	2	2	5	1	5	5	5	5	5	4	2	5	4	5	5	5	4	3	5	5	4	4	4	3	2	4	3	5	3	4	3
S279	35	2	10	4	2	1	1	1	5	5	5	5	5	5	5	5	1	4	5	5	5	5	5	3	5	5	1	5	5	4	5	5	2	5	5	5	2
S280	29	2	4	4	1	1	1	1	5	4	5	5	4	5	5	4	2	5	1	5	4	5	5	4	3	5	1	4	4	3	3	3	1	4	3	4	3
S281	58	2	33	2	2	2	1	2	1	2	4	5	5	5	4	3	1	5	4	4	4	5	4	3	4	2	5	4	4	4	2	3	3	5	4	5	3
S282	34	1	10	4	1	1	2	1	5	5	5	5	5	5	5	5	1	5	2	5	5	5	5	5	2	5	5	4	2	3	5	5	1	5	5	2	2
S283	50	2	25	5	2	1	1	1	4	5	5	5	5	4	5	5	5	5	4	2	4	5	4	4	5	4	5	3	4	4	4	4	5	5	5	5	4
S284	35	2	10	4	1	1	1	1	4	4	4	4	4	5	5	5	2	5	4	5	5	5	5	5	5	5	5	5	5	4	5	5	4	5	3	3	3
S285	39	2	14	4	2	1	1	1	5	5	5	5	5	5	4	5	3	5	2	4	4	5	4	1	3	4	5	5	5	4	4	4	1	4	4	4	3
S286	37	2	10	5	1	1	1	1	5	5	5	5	5	5	3	5	1	5	1	5	3	5	5	5	5	5	5	5	5	4	5	5	1	5	5	5	1
S287	51	2	25	4	2	1	1	1	4	4	4	5	5	4	4	5	1	5	1	5	5	5	4	4	4	4	1	4	5	4	4	4	4	4	3	4	3
S288	30	1	3	4	2	1	2	2	4	4	4	5	4	5	5	5	5	5	5	5	5	5	5	5	5	5	2	4	1	1	3	3	2	4	4	4	4
S289	30	2	5	4	1	1	1	2	4	4	2	4	4	4	4	4	1	4	4	4	4	5	4	1	3	4	1	4	2	3	2	3	1	4	2	4	3
S290	32	2	5	4	2	1	1	1	4	4	4	4	4	5	5	5	1	4	3	5	2	5	5	4	4	5	5	4	3	3	3	4	3	4	3	4	3
S291	27	2	2	4	1	1	1	1	5	5	5	5	5	5	5	5	2	5	5	5	5	5	5	5	5	5	5	3	5	3	4	4	4	5	3	4	4
S292	46	2	21	2	2	2	2	2	5	5	5	5	5	5	5	5	1	5	1	5	5	5	5	1	5	5	5	5	5	3	3	3	1	5	1	5	4
S293	30	1	3.5	4	1	1	1	1	5	5	5	5	5	5	5	5	5	5	1	5	5	5	5	5	5	5	5	5	5	5	5	5	5	5	5	5	1
S294	49	1	23	5	1	2	2	1	5	5	5	5	5	5	3	5	3	5	5	5	5	5	5	5	3	4	5	3	2	2	4	3	2	5	3	5	2
S295	38	2	10	4	2	1	1	1	5	5	5	5	5	5	5	5	1	5	1	5	3	5	5	1	1	5	5	5	2	4	2	4	1	5	2	4	2
S296	35	1	10	4	1	1	1	1	5	5	5	5	5	5	5	5	1	5	5	5	5	5	5	5	5	5	5	5	5	5	5	5	1	5	5	5	1
S297	31	2	7	5	1	1	1	1	4	5	5	5	5	5	5	5	2	5	3	5	1	3	5	5	2	3	5	4	3	3	4	5	4	5	2	2	3
S298	42	1	9	2	2	2	1	2	5	5	5	3	5	5	5	5	1	5	1	5	5	5	5	3	1	5	5	5	1	3	2	2	1	5	1	3	3
S299	36	2	12	5	1	1	1	1	5	5	5	5	5	5	5	3	1	5	2	5	5	5	5	5	3	1	5	5	5	4	5	5	5	5	5	5	1
S300	50	1	20	5	1	1	1	1	4	4	4	4	4	4	4	4	2	5	4	4	4	4	4	2	4	4	4	4	2	2	2	3	2	4	3	3	3
S301	33	1	6	2	2	2	1	2	5	5	1	5	5	5	5	5	5	5	5	5	5	5	5	1	5	5	3	5	5	3	1	3	1	3	3	3	3
S302	44	2	17	4	1	2	1	1	5	5	5	5	5	5	3	5	1	4	1	5	1	5	5	1	5	5	5	5	5	4	5	5	1	5	5	5	1
S303	28	2	3	4	1	1	1	1	4	5	3	4	5	5	5	5	1	4	1	5	4	5	5	2	5	5	1	5	5	4	5	5	1	5	3	5	5
S304	30	2	4	4	2	1	2	2	5	5	5	5	5	5	5	5	1	5	3	5	5	5	5	5	2	4	5	4	5	4	2	3	1	4	2	4	2
S305	38	1	14	5	1	2	1	1	5	5	5	5	5	5	5	5	1	5	5	5	5	5	5	1	3	5	5	4	5	3	5	5	1	5	5	5	1
S306	47	1	21	5	1	2	1	1	5	5	5	5	5	5	5	5	1	4	3	5	5	5	5	1	4	5	5	4	1	2	2	3	1	5	3	3	2
S307	53	2	27	5	2	2	2	1	5	5	5	5	5	5	5	5	3	5	2	3	5	5	5	3	1	5	5	4	1	2	1	3	3	5	3	4	3
S308	29	2	3	4	1	1	1	1	4	5	4	5	5	5	5	5	1	4	5	4	5	5	5	5	5	4	5	5	5	3	5	5	1	4	1	5	1
S309	58	1	25	2	2	2	2	2	4	5	4	4	4	4	5	5	3	5	2	4	4	5	5	4	5	5	5	5	3	4	3	3	3	4	3	3	3
S310	33	2	7	4	2	1	1	1	4	4	4	4	5	4	4	4	2	5	4	4	4	4	4	2	4	4	4	4	3	4	3	3	1	4	3	4	3
S311	55	1	29	5	1	1	2	1	4	4	4	5	4	4	4	4	4	5	2	5	4	4	4	5	4	4	5	4	4	3	3	3	2	3	3	4	3
S312	41	2	15	4	2	1	1	1	5	5	4	5	5	5	4	5	1	5	5	5	5	5	5	1	5	5	5	5	5	5	4	4	1	5	4	4	5
S313	58	1	35	2	2	2	2	2	4	5	5	5	5	5	5	4	2	5	2	5	5	5	5	5	2	2	5	5	5	4	5	4	5	5	5	5	2
S314	33	2	5	4	1	1	1	1	3	4	4	4	4	4	4	4	4	5	4	4	4	4	4	3	4	4	5	4	3	3	4	3	2	3	3	3	3
S315	70	1	36	2	2	2	1	2	3	3	5	3	3	4	5	5	2	5	4	5	5	5	4	1	3	3	4	4	3	3	1	3	1	4	2	3	3
S316	35	1	10	5	2	1	1	1	5	5	5	5	5	5	5	5	1	5	5	5	5	5	5	1	4	5	5	4	5	4	4	4	1	4	3	4	3
S317	45	1	20	5	1	1	2	1	4	4	5	5	5	5	4	4	1	5	3	4	5	5	4	3	4	5	5	4	5	3	4	4	3	4	3	5	3
S318	33	1	8	2	2	2	2	2	4	4	5	3	4	5	5	4	1	5	2	5	5	5	4	1	3	3	5	4	3	3	2	3	1	4	3	3	3
S319	28	2	3	4	1	1	1	1	5	5	5	5	5	5	5	5	1	5	5	5	5	5	5	3	5	5	5	5	5	4	1	5	2	5	2	3	3
S320	43	2	19	5	1	1	1	1	5	5	5	5	5	5	5	5	2	5	5	5	5	5	5	5	5	5	5	5	2	3	4	4	5	5	3	4	3
S321	41	2	16	5	1	1	1	1	5	5	5	5	5	5	5	5	2	5	2	5	4	5	5	5	2	5	5	5	5	4	5	5	1	4	3	5	3
S322	34	2	4	4	1	1	1	1	4	5	4	5	5	5	5	5	4	4	5	5	5	5	4	5	5	4	5	5	4	4	4	4	2	4	2	4	3
S323	29	1	6	4	1	1	1	1	5	5	5	5	5	5	5	5	1	5	5	5	3	5	5	1	5	5	5	5	5	3	5	5	1	5	3	4	4
S324	29	1	2	4	1	1	1	1	5	5	5	5	5	5	5	5	1	5	5	3	4	5	5	5	3	3	5	5	2	3	4	4	2	5	2	5	4
S325	47	1	20	5	1	1	1	1	5	5	5	5	5	5	5	5	1	5	1	5	4	5	5	5	5	5	5	5	5	4	4	4	1	5	4	5	4
S326	33	1	2	4	2	1	1	2	4	5	5	5	4	5	5	5	2	5	4	5	3	2	2	2	2	5	5	4	5	4	3	3	2	3	3	4	3
S327	29	2	3	1	1	1	2	1	4	5	5	5	5	5	4	4	3	5	5	5	3	5	5	2	4	4	4	5	3	3	1	3	1	2	2	4	3
S328	70	1	42	2	2	2	1	2	4	4	4	4	4	4	4	4	2	5	4	5	5	5	5	3	5	5	4	5	3	4	5	5	2	5	5	4	2
S329	35	2	10	4	1	1	1	1	5	5	5	5	5	5	5	5	1	5	5	5	5	5	5	5	2	2	5	5	5	3	4	5	3	5	5	5	5
S330	29	2	3	4	1	1	1	1	5	5	5	5	5	5	5	4	2	5	4	5	5	5	4	5	4	4	5	4	5	3	5	4	2	4	4	4	3
S331	31	1	5	4	1	1	1	1	5	5	5	5	5	5	5	5	1	5	1	5	5	5	5	5	5	5	5	5	5	4	5	5	1	5	5	5	1
S332	30	1	3	4	1	1	1	1	5	5	5	5	5	5	5	5	1	5	1	5	1	5	5	5	5	5	5	5	5	3	5	5	1	5	5	5	1
S333	29	1	5	2	2	2	2	2	5	4	5	4	4	4	5	5	5	5	4	4	4	5	4	3	4	4	5	4	4	4	4	4	3	4	3	4	3
S334	28	1	2	4	1	1	1	1	5	5	5	5	5	5	5	5	2	4	4	4	4	5	5	5	5	5	5	4	3	3	2	3	3	4	4	3	3
S335	28	1	3	4	1	1	1	1	5	5	5	5	5	5	5	5	1	5	3	5	3	5	5	5	1	1	5	4	4	3	5	5	1	5	5	5	1
S336	48	1	24	5	1	2	2	1	5	5	5	5	5	5	5	5	1	5	1	5	3	5	5	5	3	5	5	4	5	4	4	5	4	5	3	4	5
S337	51	2	23	4	1	1	1	1	4	5	5	5	5	5	5	4	2	4	4	4	4	4	4	5	4	3	5	4	4	3	5	5	2	5	5	4	2
S338	47	1	21	2	2	2	2	2	5	5	5	5	5	5	5	5	2	5	5	5	5	5	5	1	5	5	5	4	3	4	4	4	2	5	5	5	3
S339	39	2	14	5	1	1	1	1	5	5	5	5	5	5	5	5	1	5	1	2	4	5	5	5	2	5	4	5	5	4	4	4	2	4	1	4	4
S340	70	1	40	2	2	2	2	2	5	5	5	5	5	5	5	5	4	5	5	5	5	5	5	5	5	5	5	5	5	4	5	5	5	5	5	5	4
S341	67	1	41	2	2	2	1	2	5	5	5	5	5	4	5	5	3	5	4	5	5	5	5	5	5	4	4	4	5	4	3	3	3	4	3	3	3
S342	31	1	4	4	1	1	1	2	5	5	5	5	5	5	5	5	1	5	5	5	5	5	5	3	5	5	5	5	5	4	2	3	1	4	1	3	3
S343	72	1	40	2	2	2	1	2	5	5	5	5	5	5	5	5	5	5	5	5	5	5	5	2	5	5	4	5	5	4	5	5	1	5	5	5	4
S344	57	1	31	2	2	2	1	2	4	5	4	5	5	5	5	3	2	5	4	3	5	5	5	1	3	2	4	4	5	3	2	3	1	4	3	4	3
S345	29	2	2	4	1	1	1	1	4	4	4	4	4	4	5	5	2	5	2	5	3	4	4	1	4	5	5	4	4	3	3	3	1	4	2	5	3
S346	37	1	11	4	1	1	1	1	4	4	4	4	4	4	4	4	2	5	4	3	4	4	4	4	4	4	4	3	5	3	3	3	2	4	4	4	4
S347	31	2	4	4	2	1	2	2	5	5	5	5	5	5	5	5	1	5	3	5	5	5	5	1	5	5	5	4	5	3	4	3	1	5	1	4	3
S348	49	1	23	5	1	2	2	1	5	5	5	4	5	5	5	5	2	5	5	3	5	5	5	2	3	4	4	4	4	3	4	4	1	4	4	4	3
S349	45	1	14	5	1	2	2	1	5	5	5	5	5	5	5	2	2	5	2	2	2	5	5	5	4	4	4	4	4	2	2	3	2	5	3	4	3
S350	30	2	3	4	1	1	1	1	5	5	5	5	5	5	5	4	1	5	1	5	3	5	3	1	5	5	5	4	5	3	3	3	1	3	3	3	3
S351	26	1	1	3	1	1	1	1	5	5	5	5	5	5	5	5	1	5	1	5	3	5	5	5	5	5	5	5	5	4	3	4	2	5	3	4	3
S352	69	2	41	2	2	2	2	2	4	4	4	3	3	4	3	5	2	4	4	5	5	5	4	1	4	4	4	4	3	3	4	3	1	4	3	4	3
S353	26	1	0.5	3	1	1	2	1	4	5	5	5	5	5	4	2	1	5	4	2	2	4	4	4	4	4	4	4	4	2	4	4	3	2	4	4	2
S354	38	2	14	5	1	1	1	1	2	5	5	4	4	4	5	5	2	5	4	5	3	4	4	4	3	4	5	5	4	4	4	4	2	4	2	4	5
S355	26	2	1	3	1	1	2	1	5	5	5	5	5	5	5	5	3	5	5	1	3	5	5	3	4	3	5	4	4	3	4	2	3	4	4	4	3
S356	26	2	1	1	1	1	1	1	3	4	4	4	4	5	5	4	2	5	3	4	4	5	4	3	4	3	5	4	5	3	1	3	3	4	3	3	3
S357	29	1	3	4	1	1	2	2	1	5	1	1	5	3	5	5	1	5	3	5	5	5	5	5	5	5	5	4	5	3	1	3	1	5	1	5	5
S358	49	1	22	5	1	2	2	1	5	5	5	2	5	5	5	4	1	5	5	5	4	5	5	1	5	5	5	4	1	1	1	1	1	3	3	5	3
S359	45	1	19	2	2	2	1	2	4	5	3	4	3	5	5	5	1	5	5	5	5	5	5	1	5	5	5	4	1	4	3	3	1	5	3	5	3
S360	49	1	21	2	2	2	2	2	5	5	1	2	4	5	5	5	4	4	4	5	5	5	5	3	2	3	5	4	2	3	1	3	3	3	2	4	4
S361	62	1	30	2	2	2	1	2	5	4	5	5	5	5	4	5	3	4	5	5	4	5	5	1	5	4	5	5	1	4	3	3	1	5	3	3	3
S362	50	2	20	4	1	2	1	1	4	4	3	3	5	4	5	5	3	5	2	5	5	5	4	3	3	4	5	4	4	3	2	3	2	4	3	4	3
S363	36	2	10	5	2	1	1	1	5	5	5	5	5	5	5	5	1	5	2	4	3	5	5	3	3	4	5	4	5	4	5	5	3	5	4	4	3
S364	63	1	36	5	2	2	2	1	5	5	5	5	5	5	5	5	1	5	2	5	4	5	4	1	4	5	5	5	4	3	2	3	1	4	3	5	3
S365	28	2	4	4	1	1	1	1	5	5	5	4	5	5	5	3	2	5	5	5	1	5	3	2	5	5	5	5	5	4	1	3	1	3	3	3	3
S366	29	2	1	4	1	1	1	1	5	5	5	5	5	5	5	5	1	5	5	5	5	5	5	5	5	5	5	5	1	4	5	5	1	5	5	5	4
S367	30	1	5	4	1	1	1	1	5	5	5	5	5	5	5	3	1	5	1	5	5	5	5	5	1	5	5	5	5	3	5	5	1	5	5	5	1
S368	35	1	11	5	1	1	2	1	5	5	3	3	5	5	5	3	1	5	1	5	3	5	5	5	5	3	5	5	3	3	3	3	3	3	1	3	3
S369	58	2	30	2	2	2	1	2	5	4	4	4	5	5	4	5	2	5	2	5	5	5	5	1	4	4	5	5	5	4	5	4	1	5	4	4	1
S370	29	2	2.5	4	1	1	1	1	4	4	3	3	5	5	5	5	2	5	4	4	2	5	2	5	5	5	5	2	4	3	4	4	3	3	3	3	5
S371	29	2	4	4	2	1	1	2	4	5	4	4	5	5	5	5	1	5	5	5	5	5	5	1	3	5	5	4	2	3	3	4	1	5	3	3	3
S372	27	2	2	4	1	1	2	1	5	5	5	5	5	5	5	5	2	5	5	4	2	4	4	4	4	4	4	4	4	3	3	3	2	4	4	4	4
S373	31	2	5	4	1	1	1	2	5	5	5	5	5	5	5	5	1	5	2	5	3	5	2	3	5	5	5	5	4	3	3	3	1	4	3	3	3
S374	28	1	3	4	1	1	1	1	5	5	5	5	5	5	4	4	1	5	4	5	4	5	4	4	4	4	5	4	4	3	4	4	1	4	2	5	3
S375	73	2	47	5	2	2	1	1	5	4	3	5	5	5	5	5	1	5	5	5	5	5	5	1	5	5	5	5	5	4	4	4	1	4	1	2	3
S376	37	2	10	5	1	1	1	1	5	5	5	3	5	5	5	5	1	5	5	5	3	5	5	5	5	5	5	5	4	4	5	5	1	5	5	5	3
S377	31	2	6	4	1	1	1	1	5	5	5	5	5	5	5	5	5	5	5	5	5	5	5	5	5	5	5	4	5	3	5	5	1	5	5	5	1
S378	31	2	8	4	1	1	1	1	3	5	5	5	5	5	4	5	2	3	2	5	4	4	4	4	3	3	4	4	4	3	4	5	1	4	5	5	2
S379	43	2	17	2	2	2	2	2	5	4	5	5	4	5	5	5	1	5	1	3	2	5	5	1	5	5	5	5	1	1	1	3	1	5	3	3	5
S380	28	2	1	4	1	1	1	1	4	5	5	4	5	5	4	4	2	5	3	5	2	5	5	4	2	4	5	4	4	2	1	3	2	3	3	4	3
S381	31	2	4	4	1	1	1	1	5	5	5	5	5	5	5	1	1	5	1	5	5	5	5	5	1	5	5	5	5	5	5	5	1	5	5	5	1
S382	32	2	9	4	2	1	1	1	5	5	5	5	4	5	5	5	1	5	5	4	5	5	5	5	3	5	5	5	5	4	4	4	4	4	3	4	3
S383	31	2	9	4	1	1	1	1	5	5	5	5	5	5	5	5	3	5	5	5	4	5	5	5	5	4	5	5	5	4	5	5	5	5	5	5	1
S384	29	2	2	4	1	1	1	1	5	5	5	5	5	5	5	4	1	5	3	5	5	5	5	5	5	3	5	5	5	4	5	5	1	5	5	5	1
S385	28	2	1	4	1	1	1	1	5	5	5	5	5	5	5	2	1	5	5	5	3	5	5	5	2	1	5	4	5	4	5	5	1	4	4	5	3
S386	32	1	6	4	1	1	1	1	5	5	5	5	5	5	5	3	5	5	1	5	3	5	5	5	3	2	5	5	4	4	5	5	1	5	5	5	1
S387	34	1	11	5	1	1	1	1	5	5	5	5	5	5	5	4	2	5	3	5	4	5	5	5	4	4	5	4	4	4	5	5	1	5	5	5	1
S388	31	2	6	4	2	1	2	1	4	5	5	5	5	5	5	5	1	5	5	5	5	5	5	5	5	5	5	5	5	3	4	4	3	5	4	5	3
S389	30	1	5	4	1	1	2	1	4	4	4	4	4	4	4	5	2	4	2	4	4	4	4	2	4	4	5	4	4	3	4	4	2	4	3	4	3
S390	30	2	5	4	1	1	1	2	5	5	5	5	5	5	5	5	2	5	3	5	3	5	5	1	3	5	5	5	3	3	3	3	1	4	3	5	3
S391	31	2	2	4	1	1	2	1	4	5	5	5	5	5	5	4	2	5	2	5	4	5	1	5	5	4	4	3	4	3	2	3	3	5	3	4	3
S392	58	2	28	5	2	2	1	1	5	5	5	5	5	5	5	5	2	4	4	4	2	4	4	2	5	4	5	5	4	4	3	4	2	4	3	5	3
S393	31	2	4	4	1	1	1	1	4	4	5	5	5	4	5	5	1	5	5	5	5	5	5	2	4	4	5	5	5	4	4	3	3	5	3	5	5
S394	29	2	3	4	1	1	1	1	4	5	5	5	5	4	4	2	2	4	5	5	5	5	5	1	5	5	5	5	5	4	5	5	5	5	2	5	3
S395	33	2	8	4	1	1	1	1	5	5	5	5	5	5	5	5	1	5	4	4	4	4	4	4	5	5	5	5	5	4	4	4	4	4	3	3	5
S396	33	1	3	4	1	1	1	1	5	5	5	5	5	5	5	5	1	5	5	5	5	5	5	1	1	5	5	5	5	4	5	5	1	5	5	5	5
S397	54	2	25	2	2	2	2	2	4	5	5	5	5	4	4	5	2	5	2	2	4	4	4	1	4	4	5	4	4	3	2	3	1	2	3	3	4
S398	34	1	9	4	1	1	1	1	4	4	4	4	4	4	4	4	2	4	4	4	3	4	4	4	3	4	3	3	4	3	3	3	2	4	2	4	3
S399	36	2	12	4	1	1	1	1	5	5	5	5	5	5	5	5	1	5	1	5	5	5	5	5	5	5	5	5	5	4	5	5	1	5	5	1	1
S400	28	2	2	4	1	1	1	1	3	4	4	5	5	4	5	5	1	5	2	5	4	5	4	5	4	4	2	5	4	3	2	2	2	2	2	4	3
S401	39	1	15	5	1	1	1	1	4	4	4	4	4	4	5	5	1	5	5	3	3	5	4	1	5	5	5	4	4	4	5	5	1	4	3	5	3
S402	45	1	20	2	2	2	1	2	5	5	5	5	5	5	5	5	4	5	3	4	5	5	5	5	5	5	5	4	4	4	4	4	4	5	5	4	2
S403	41	1	10	2	2	2	2	2	4	4	5	4	3	4	5	5	1	4	5	5	5	5	5	3	3	5	4	4	4	4	3	4	1	3	3	4	4
S404	30	2	3	4	2	1	1	2	2	4	4	5	5	5	5	5	4	5	1	4	5	5	4	2	4	4	5	4	5	4	4	4	1	4	4	3	3
S405	34	2	9	4	2	1	1	1	4	5	5	5	5	5	5	5	4	5	4	4	4	5	5	5	5	5	5	5	5	4	5	5	4	5	5	5	4
S406	28	1	3	4	1	1	1	1	3	5	5	5	5	4	2	3	1	4	1	3	2	4	5	5	3	3	4	4	4	4	5	4	1	4	4	4	2
S407	35	1	10	4	1	1	1	1	5	5	5	5	5	5	4	5	2	5	1	5	5	5	5	5	3	4	5	5	5	4	5	5	5	5	3	4	4
S408	39	2	10	5	1	1	2	1	5	1	5	2	5	5	5	5	1	5	5	5	5	5	5	5	5	5	5	4	5	3	4	5	2	5	2	2	5
S409	31	2	4	4	1	1	1	2	3	4	4	4	5	5	5	5	1	5	4	4	4	5	5	1	4	4	5	5	4	4	2	3	1	4	3	4	1
S410	36	2	10	4	1	1	1	1	5	5	5	5	4	3	5	5	2	5	4	5	4	5	5	4	4	4	5	4	4	3	3	4	3	4	2	4	3
S411	34	1	11	4	2	1	1	2	5	5	5	5	5	5	5	3	2	5	4	5	5	5	4	3	2	5	5	4	5	4	3	3	3	4	3	5	3
S412	36	2	9	4	1	2	1	1	5	5	5	5	5	5	5	5	1	5	5	5	5	5	5	1	4	1	5	5	4	4	4	5	1	5	3	5	2
S413	44	1	20	5	1	1	1	1	5	5	5	5	5	5	4	4	1	5	1	5	5	5	5	5	1	1	5	4	5	4	4	4	1	5	5	5	1
S414	31	2	5	4	1	1	1	1	5	5	5	5	5	5	5	3	1	5	1	4	5	5	5	1	5	5	5	4	1	2	4	4	1	4	4	4	2
S415	44	2	19	5	2	1	1	1	4	4	4	4	5	4	4	5	4	5	2	5	5	5	4	5	5	4	5	4	4	4	5	5	2	5	3	4	3
S416	30	2	5	4	1	1	1	1	5	5	5	5	5	5	4	5	1	5	2	2	5	5	5	1	2	4	5	4	4	3	4	4	2	3	3	2	2
S417	35	1	10	2	2	2	2	2	4	3	2	2	1	5	1	2	1	5	2	5	5	1	1	1	1	5	5	1	1	2	1	2	2	2	5	5	1
S418	36	2	10	4	2	1	1	1	5	5	5	2	4	4	5	5	1	4	5	5	3	5	2	3	2	3	5	5	5	4	3	3	2	3	3	4	1
S419	31	1	2	4	2	1	2	1	4	5	5	5	5	5	5	5	1	4	5	5	5	5	5	1	5	3	5	5	5	3	4	4	1	5	1	1	3
S420	34	2	8	4	1	1	1	1	5	4	5	5	5	5	5	5	1	5	2	3	3	5	5	1	3	3	4	4	4	4	4	5	1	5	3	4	2
S421	49	1	20	2	2	2	2	2	5	5	5	5	5	5	5	5	2	5	5	5	5	5	5	5	5	5	5	4	3	3	2	4	4	4	3	4	4
S422	39	2	12	4	2	1	1	1	3	3	5	5	5	5	5	5	1	5	1	5	5	5	5	4	5	3	5	5	5	3	5	1	1	5	1	5	1
S423	67	2	43	5	1	2	2	1	5	5	5	5	5	5	5	5	2	3	4	4	4	4	4	4	4	3	4	4	3	3	3	4	4	4	3	5	3
S424	30	2	5	4	1	1	1	1	3	5	5	5	5	5	5	2	1	5	1	5	3	5	4	5	5	5	5	4	4	3	3	3	1	5	1	2	3
S425	39	2	14	4	2	1	2	1	5	5	5	5	5	5	5	5	1	5	3	5	2	5	5	1	5	3	5	5	1	3	5	5	1	5	1	5	1
S426	26	1	0.5	3	1	1	1	1	5	5	5	5	5	5	5	5	1	5	3	5	5	5	5	1	5	5	5	5	5	4	5	5	1	5	3	5	1
S427	40	1	15	2	2	2	2	2	5	5	5	5	5	5	5	5	1	5	5	5	5	5	5	1	4	5	5	5	5	4	4	5	1	5	3	4	3
S428	30	2	4	4	2	1	1	2	5	5	5	5	5	4	5	4	3	5	5	5	4	5	5	5	5	5	5	4	4	3	3	4	1	4	1	4	3
S429	30	2	4	4	2	1	1	1	4	4	4	4	4	4	4	4	4	4	4	4	4	4	4	2	4	4	4	4	4	3	4	4	2	4	4	4	3
S430	36	2	12	5	1	1	1	1	5	5	5	5	5	5	5	4	3	5	4	3	3	4	4	1	4	4	4	4	2	3	4	4	1	3	3	4	2
S431	29	1	2	4	1	1	1	1	5	5	5	5	5	5	5	3	2	4	4	4	4	5	5	1	4	2	5	5	5	3	3	4	1	3	4	5	4
S432	35	1	10	4	1	1	1	1	5	5	5	5	5	5	5	4	1	5	5	5	5	5	5	2	5	4	5	5	5	4	5	4	1	4	4	4	1
S433	36	2	11	4	1	1	1	1	4	5	5	5	5	5	4	3	1	5	5	5	5	5	5	1	5	5	5	5	5	4	5	4	1	4	4	4	1
S434	30	2	2	4	1	1	1	1	4	4	4	4	4	4	5	5	2	5	5	5	5	5	5	2	5	4	5	4	4	3	5	5	1	4	4	4	4
S435	32	2	6	4	1	1	1	1	4	4	4	4	4	4	4	4	4	4	4	4	4	4	4	1	4	4	4	3	3	3	3	3	1	4	2	2	4
S436	31	2	5	4	1	1	1	1	5	5	5	5	5	5	5	5	2	5	5	5	4	5	5	1	5	5	5	5	5	4	4	4	1	5	2	5	4
S437	41	2	15	5	1	1	1	1	5	5	5	5	5	5	2	3	1	5	1	5	5	5	5	1	5	5	5	5	5	4	5	5	1	5	5	3	1
S438	30	1	4	4	1	1	1	1	4	4	3	4	5	4	4	4	4	5	4	5	5	5	4	3	5	4	5	4	5	3	2	3	2	3	3	3	3
S439	36	1	10	5	1	1	1	1	4	5	5	5	5	5	5	5	2	5	3	5	5	5	5	2	5	5	5	5	5	5	5	5	2	5	5	5	1
S440	40	1	7	4	1	1	1	1	5	5	5	5	5	5	5	5	5	5	5	5	5	5	5	1	5	2	5	5	5	5	5	5	1	5	5	5	5
S441	27	1	3	4	1	1	1	1	3	3	5	4	4	4	3	4	1	5	5	5	5	5	5	1	5	5	5	5	5	3	5	3	1	5	3	5	3
S442	30	1	3	4	1	1	1	1	5	5	5	5	5	5	5	2	4	5	2	2	2	5	5	1	3	5	5	4	5	3	3	4	1	5	3	5	1
S443	33	1	9	4	1	1	1	1	5	5	5	5	5	5	5	5	1	5	5	5	5	5	5	5	5	5	5	5	5	5	5	5	5	5	5	5	5
S444	32	2	4	4	1	1	1	1	4	5	5	5	5	5	5	5	1	5	5	5	3	5	5	1	5	5	5	5	5	4	5	5	1	5	5	5	3
S445	33	1	6	4	1	1	1	1	4	5	4	5	5	5	5	3	2	5	5	5	3	5	5	1	3	4	4	4	4	3	4	4	1	4	3	4	2
S446	31	2	5	4	2	1	1	1	4	5	4	3	5	5	5	5	2	3	5	5	5	5	5	1	5	5	5	4	5	4	3	3	1	3	3	3	3
S447	39	1	13	5	1	1	1	1	5	5	5	5	5	5	1	5	4	5	2	5	5	5	4	1	4	5	5	5	5	4	4	5	1	5	4	4	2
S448	35	2	9	4	1	1	1	1	4	4	4	4	4	4	4	4	3	5	5	5	4	4	4	1	4	4	4	4	4	4	4	4	1	4	3	4	2
S449	31	1	2.5	4	1	1	2	1	5	5	5	5	5	5	5	5	1	5	4	5	3	5	5	5	5	5	5	5	5	5	5	5	5	5	5	5	5
S450	28	2	3	4	1	1	1	1	4	5	5	5	5	5	5	4	4	5	3	4	3	4	3	1	5	4	5	4	5	3	2	3	1	4	3	3	3
S451	29	2	1	4	1	1	1	1	2	4	4	5	5	5	5	5	4	5	5	5	5	4	5	2	5	5	5	4	5	3	1	3	1	3	3	3	4
S452	33	2	8	4	2	1	2	2	5	5	4	4	4	5	5	5	2	5	4	5	4	4	4	4	4	3	4	4	4	3	3	4	1	3	3	4	3
S453	29	2	4	2	2	2	1	2	5	5	5	5	5	5	5	5	1	5	1	5	3	5	5	5	5	5	5	5	5	4	5	5	2	4	3	5	3
S454	49	2	23	4	2	1	1	1	5	5	5	5	5	5	5	4	2	4	3	4	4	5	4	3	4	5	4	4	3	3	2	4	3	4	3	4	3
S455	35	2	7	4	1	1	1	1	3	5	4	5	5	5	5	5	1	5	3	5	3	5	4	1	5	5	5	4	5	4	2	2	1	3	3	3	3
S456	29	2	4	4	1	1	1	1	5	5	5	5	5	5	5	5	1	5	4	5	5	5	5	5	5	3	5	5	5	3	3	3	1	5	3	3	4
S457	28	2	3	4	2	1	1	1	5	5	5	5	5	5	5	5	2	5	5	2	2	4	5	1	2	5	5	5	5	3	2	3	1	4	3	4	2
S458	31	2	4.5	4	1	1	1	2	5	4	5	5	5	5	5	4	2	5	4	3	2	4	4	1	4	4	5	4	5	4	3	3	1	4	3	4	3
S459	36	1	10	5	1	1	1	1	2	4	5	4	5	3	5	5	2	5	1	5	4	5	5	1	2	2	5	5	5	4	4	3	1	4	3	5	4
S460	28	1	3	4	2	1	1	2	5	5	5	5	5	5	5	5	1	5	5	5	5	5	5	1	5	5	5	5	5	4	3	3	1	4	2	2	5
S461	30	2	3	4	1	1	1	1	5	5	5	5	5	5	5	5	1	5	5	5	5	5	5	5	5	5	5	4	5	4	4	3	3	5	3	3	5
S462	37	2	12	5	1	1	1	1	4	4	4	5	5	5	5	5	3	5	5	5	4	5	5	4	5	5	5	4	3	4	5	5	1	5	2	4	1
S463	29	1	2	4	1	1	1	1	5	5	5	5	5	5	5	5	3	5	3	5	3	5	3	5	5	5	5	5	5	3	2	3	1	3	5	3	3
S464	28	1	3	4	1	1	1	1	4	5	5	5	5	5	4	5	2	5	2	5	5	5	5	5	5	5	5	3	4	3	5	5	2	5	5	5	1
S465	29	2	6	4	2	1	1	2	5	5	5	5	5	4	5	5	3	5	3	5	3	5	5	3	5	5	5	4	4	3	4	4	3	5	3	5	3
S466	30	2	3	4	2	1	1	2	5	5	5	5	3	5	5	5	1	5	3	5	3	5	4	1	5	5	4	4	4	3	1	2	1	4	3	5	3
S467	32	2	7	4	1	1	1	1	5	5	5	5	5	5	5	5	2	5	2	5	5	5	5	5	2	5	5	5	5	3	5	5	3	5	5	5	3
S468	31	2	3	4	1	1	1	1	5	5	5	5	5	5	5	5	1	5	4	5	5	5	5	5	3	5	5	5	5	4	4	5	1	5	5	5	1
S469	32	2	4	4	2	1	2	1	4	4	4	5	5	5	5	5	5	5	5	5	5	5	5	3	5	5	5	4	3	3	2	4	3	3	2	3	3
S470	31	1	3	4	1	1	1	2	5	4	5	5	4	4	4	5	1	4	3	5	5	5	5	1	5	5	5	4	5	4	4	4	1	3	4	5	1
S471	28	1	3	4	2	1	2	2	2	5	5	5	5	5	5	3	1	5	2	5	3	5	5	5	3	5	5	4	3	3	4	2	1	4	3	4	5
S472	31	2	6	4	1	1	1	1	5	5	5	5	5	5	5	3	1	5	1	5	3	5	5	5	5	1	5	4	4	4	4	4	4	5	3	5	5
S473	32	2	5	4	1	1	1	1	4	4	5	5	5	5	5	4	1	4	3	3	3	4	4	5	4	4	5	5	5	4	4	4	3	4	4	4	4
S474	33	1	8	4	1	1	1	1	5	5	5	5	5	5	5	5	1	5	3	5	4	5	5	3	5	5	5	4	4	4	2	4	3	4	2	3	3
S475	29	2	2	4	1	1	1	1	4	5	5	5	5	5	5	4	2	5	4	5	5	5	4	5	5	5	5	4	5	3	4	4	3	4	3	4	5
S476	29	2	4	4	1	1	2	1	5	5	5	5	5	5	4	5	1	5	3	4	4	5	5	5	4	5	5	4	4	3	4	5	2	5	1	5	5
S477	36	2	11	4	2	1	1	1	5	5	5	5	5	5	5	5	1	5	5	5	5	5	5	1	5	5	5	5	5	5	5	5	1	5	1	5	3
S478	27	2	6	1	1	1	1	1	2	3	5	5	3	4	4	4	2	5	3	4	3	4	4	3	3	4	4	3	4	3	3	3	3	3	3	3	3
S479	32	2	5	4	1	1	1	1	4	5	5	5	5	5	5	3	2	5	2	5	3	5	5	5	3	2	5	4	5	4	5	5	2	5	5	5	1
S480	36	2	12	5	1	1	1	1	4	5	5	5	5	5	5	5	1	5	5	5	3	4	5	5	4	2	5	5	4	4	4	4	1	4	1	4	2
S481	59	1	32	4	2	2	1	2	4	4	4	4	4	5	5	5	3	5	4	5	3	5	4	2	4	4	5	4	2	3	2	2	2	4	3	4	3
S482	29	2	3	4	2	1	1	1	5	5	5	5	5	5	5	5	1	5	5	5	5	5	5	1	4	4	5	5	3	3	4	5	1	5	4	5	5
S483	27	2	1	3	1	1	1	1	4	5	5	5	5	5	5	5	2	5	5	5	5	5	5	5	5	5	5	5	5	4	5	5	4	5	5	4	5
S484	31	2	8	4	1	1	1	1	4	4	4	5	4	5	4	5	2	5	4	5	3	5	4	5	4	4	4	4	5	4	4	3	1	4	4	5	4
S485	72	2	46	2	2	2	2	2	2	2	4	5	5	3	2	4	3	5	4	5	5	5	5	3	4	4	4	4	5	4	4	4	3	5	4	4	4
S486	56	2	30	5	2	1	2	1	4	4	4	4	4	4	4	4	4	4	3	4	4	4	4	3	4	4	4	4	3	3	2	2	3	4	3	4	3
S487	31	1	6	4	2	1	1	2	4	5	5	5	5	5	5	5	1	5	5	5	4	5	5	5	4	5	5	5	5	3	2	3	1	5	1	5	5
S488	55	2	29	2	2	2	1	2	5	4	5	5	5	5	5	5	4	5	5	5	5	5	5	5	5	5	5	4	2	3	1	5	1	5	1	5	1
S489	27	2	1	3	1	1	1	1	5	5	5	5	5	5	5	5	1	5	3	5	5	5	5	5	5	5	5	5	5	3	4	5	3	5	3	5	5
S490	35	2	9	4	1	1	2	1	5	5	5	5	5	5	5	5	2	5	2	4	4	5	5	5	5	5	5	5	4	4	5	5	1	5	3	4	3
S491	37	1	13	5	1	1	1	1	5	5	5	5	5	5	5	5	2	5	5	5	3	5	5	5	3	3	5	5	5	4	4	4	2	4	4	4	2
S492	30	2	5	4	1	1	1	1	5	5	5	5	5	5	4	4	1	5	5	5	5	5	5	5	4	4	5	5	5	4	3	2	1	1	2	2	4
S493	29	2	4	4	1	1	1	1	5	5	5	5	5	5	5	4	1	5	4	5	5	5	5	1	4	5	5	4	3	4	5	5	1	5	5	5	1
S494	34	2	9	4	1	2	1	1	5	5	5	5	5	5	4	5	4	5	5	5	5	5	5	3	5	5	5	4	5	4	2	4	1	4	2	5	3
S495	30	1	5	4	1	1	1	1	4	2	4	4	4	4	4	5	1	5	2	5	5	5	4	4	3	3	5	4	4	3	4	4	1	4	2	4	4
S496	36	2	11	4	1	1	1	1	5	5	5	5	5	5	5	5	1	5	5	5	5	5	5	1	5	5	5	4	4	3	4	4	1	4	5	5	2
S497	38	1	13	5	1	1	1	1	5	5	5	5	5	5	5	3	3	5	1	5	3	5	5	5	3	4	5	4	5	4	5	5	1	5	5	3	1
S498	21	1	2	1	1	1	1	1	4	3	3	4	3	4	5	5	5	5	5	5	5	5	5	4	5	5	4	4	3	3	3	4	3	3	4	4	4
S499	29	1	3	4	1	1	1	1	5	5	5	5	5	5	5	5	1	5	1	5	5	5	5	5	4	5	5	5	5	4	3	5	1	5	2	5	4
S500	34	2	10	4	2	1	1	1	4	5	5	4	4	4	3	5	2	5	5	5	2	5	5	5	3	3	5	5	4	4	4	4	1	5	5	5	1
S501	36	2	9	4	1	1	1	1	5	5	5	3	5	5	5	5	1	5	1	5	3	5	3	5	5	5	5	4	4	3	2	3	3	5	3	4	5
S502	29	2	4	4	1	1	1	1	5	5	5	5	5	5	5	5	2	5	5	5	4	5	5	5	5	4	5	4	5	4	4	5	4	4	4	4	4
S503	33	1	6.5	4	1	1	1	1	5	5	5	5	5	5	5	5	1	5	5	5	5	5	5	5	1	3	5	4	5	4	4	4	4	4	5	5	5
S504	34	2	7	4	1	1	1	1	5	5	4	5	5	5	5	5	2	4	4	5	5	5	5	4	4	5	5	5	5	4	4	4	1	4	3	4	4
S505	36	1	11	5	1	1	1	1	5	5	5	5	5	5	5	5	1	5	1	5	4	5	5	5	3	5	5	5	5	5	5	5	1	5	5	4	3
S506	27	2	2	3	1	1	1	1	4	4	5	4	5	4	5	4	1	5	4	5	4	5	4	5	5	5	5	4	4	4	4	4	3	4	3	4	3
S507	31	2	4	4	1	1	1	2	5	5	5	5	5	5	5	5	3	5	4	4	4	5	2	1	4	5	5	4	4	4	3	4	4	4	3	5	2
S508	27	2	2	4	1	1	1	1	5	5	5	3	5	5	5	5	1	5	5	5	5	5	5	5	5	5	5	5	5	4	1	5	1	5	3	5	5
S509	36	2	1	4	1	1	1	1	5	3	3	4	4	4	5	5	1	5	5	4	3	5	5	5	5	5	5	4	1	2	3	4	3	5	2	2	4
S510	31	2	3	4	1	1	1	2	5	5	5	5	5	5	5	5	1	5	5	5	4	5	5	1	5	3	5	5	2	3	1	4	1	3	3	3	1
S511	30	1	2	4	1	1	1	1	2	5	5	5	5	5	5	5	1	5	4	4	4	5	5	5	3	3	5	5	5	4	5	5	3	5	3	5	3
S512	38	1	13	4	1	1	1	1	5	5	5	5	5	5	5	5	1	5	2	5	2	4	5	4	3	5	5	5	5	4	5	5	2	4	4	4	2
S513	28	2	3	4	1	1	1	1	5	5	5	5	5	5	5	5	1	5	5	5	5	5	5	5	3	5	5	5	5	3	4	3	3	5	2	5	5
S514	35	2	8	4	1	1	2	1	5	4	5	5	5	5	5	5	1	5	4	5	3	5	5	5	5	5	5	4	1	3	4	5	5	5	1	5	4
S515	28	2	2	4	1	1	1	1	5	4	5	5	5	5	5	4	1	5	2	5	4	3	5	5	5	4	5	5	1	2	1	3	1	5	3	5	3
S516	29	2	4	4	1	1	1	1	5	5	5	5	5	5	5	5	1	5	1	5	3	5	5	5	5	5	5	5	5	4	5	5	1	5	5	5	2
S517	73	1	46	5	1	2	1	1	5	5	4	5	5	5	5	5	1	5	5	5	5	5	5	5	3	4	5	5	4	4	5	4	4	5	3	5	3
S518	36	1	5	4	1	1	1	2	4	5	5	4	5	5	5	4	1	5	3	1	1	5	4	3	5	5	5	5	5	4	3	4	1	4	2	5	3
S519	42	2	14	4	1	1	1	1	4	2	5	5	5	5	5	5	1	5	5	3	5	5	5	1	5	5	3	5	5	3	2	3	1	3	2	2	3
S520	33	2	8	4	1	1	2	1	4	2	4	5	4	4	5	5	3	5	2	5	5	5	4	5	4	5	5	4	3	4	3	4	5	5	2	5	2
S521	39	1	15	5	1	2	2	1	5	5	5	5	5	5	5	5	5	5	5	5	5	5	5	1	5	5	5	5	2	3	5	5	1	5	5	5	4
S522	29	2	2	4	2	1	1	1	3	4	4	4	4	4	4	4	2	4	4	4	2	4	4	2	4	4	4	4	4	3	3	3	2	4	2	2	3
S523	43	1	19	5	1	1	1	1	5	5	5	5	5	5	5	5	5	5	5	5	5	5	1	3	5	5	5	5	5	5	5	3	5	5	5	5	5
S524	51	2	26	5	1	1	2	1	4	4	4	4	4	4	4	4	4	5	4	4	4	5	5	5	5	4	5	5	4	4	2	4	3	4	3	4	3
S525	29	2	4	4	1	1	1	1	5	5	5	5	5	5	5	5	2	5	3	5	4	3	5	1	5	5	5	5	5	4	4	5	1	5	3	5	3
S526	29	2	3	4	1	1	1	1	5	5	5	5	5	5	5	5	5	5	5	5	5	5	5	5	5	5	5	4	4	3	2	3	3	4	4	4	3
S527	33	2	6	4	2	1	2	2	5	4	4	4	5	5	5	5	4	5	3	5	5	5	5	2	5	5	5	4	1	1	2	4	1	4	3	5	4
S528	28	2	4	4	1	1	1	1	5	5	5	5	5	5	5	4	2	5	2	4	5	5	5	5	2	5	5	4	3	3	4	4	3	5	4	4	3
S529	30	2	2	4	1	1	1	1	3	5	2	4	4	5	5	4	2	4	4	4	3	4	2	4	4	5	4	4	4	3	2	3	1	3	3	4	3
S530	56	2	20	5	1	1	2	1	4	4	4	4	4	4	4	4	4	5	4	3	3	4	5	4	4	3	4	4	3	2	4	4	3	4	3	4	3
S531	36	2	10	4	1	1	1	1	5	5	5	5	5	5	5	5	3	5	1	5	5	5	5	1	5	5	5	5	1	4	1	3	1	5	3	3	3
S532	37	2	10	4	2	1	1	1	5	5	5	5	5	5	5	5	1	5	5	5	5	5	5	1	5	5	5	5	1	3	5	5	1	5	1	5	1
S533	31	2	5	4	2	1	2	2	4	5	5	5	5	5	5	5	1	5	4	5	5	5	5	1	5	5	4	4	4	2	4	5	1	5	4	5	3
S534	28	2	2	4	1	1	1	1	4	4	4	4	4	3	5	4	2	4	4	4	4	4	5	1	3	2	4	4	5	4	4	2	1	4	4	5	2
S535	30	2	4	4	1	1	1	1	4	4	4	4	4	4	4	4	2	5	3	5	5	5	5	4	4	3	4	4	4	3	4	4	4	4	2	4	4
S536	37	1	10	4	1	1	1	1	4	4	4	4	4	4	4	3	2	4	4	2	3	4	4	2	5	4	5	4	2	4	4	4	2	4	1	4	3
S537	29	1	5	4	1	1	1	1	5	5	5	5	5	5	5	4	1	5	1	5	5	5	5	5	5	5	5	5	5	4	2	5	3	5	1	5	2
S538	29	2	1	4	1	1	2	1	4	2	4	5	5	4	5	2	1	5	2	5	3	5	5	4	4	3	5	4	1	3	1	2	2	4	2	4	3
S539	28	2	3	4	1	1	1	1	5	5	5	5	5	5	5	5	1	5	5	5	5	5	5	5	5	5	5	5	5	4	3	3	3	4	3	5	5
S540	30	2	2	4	1	1	2	1	4	4	4	5	5	5	5	3	2	5	4	4	3	5	5	5	4	1	5	4	3	2	5	5	5	5	3	5	4
S541	34	2	7	4	1	1	1	1	5	5	5	5	5	5	5	5	1	5	5	5	3	5	5	2	5	5	5	5	5	4	4	5	1	4	3	5	5
S542	41	2	15	4	2	1	1	1	4	5	5	5	5	5	5	5	1	5	1	5	2	5	3	1	4	5	5	4	4	3	4	4	1	4	3	4	3
S543	29	1	4	4	1	1	1	1	3	4	4	4	4	3	5	5	4	4	5	4	4	5	5	3	4	4	5	4	1	3	2	2	1	1	2	2	2
S544	39	2	10	4	2	1	1	1	5	5	5	5	5	5	5	5	1	5	2	1	5	5	5	5	5	5	5	5	1	3	1	3	3	5	3	5	3
S545	28	1	2	3	1	1	1	1	4	5	5	4	5	5	5	3	1	5	5	4	3	5	5	5	4	5	5	5	5	3	4	4	1	4	2	4	4
S546	33	1	7	4	1	1	1	1	5	5	5	5	5	5	5	5	3	5	1	5	4	5	5	5	4	4	5	4	5	4	4	4	1	5	5	5	4
S547	52	2	20	5	1	2	1	1	5	5	5	5	5	5	5	2	1	5	5	5	1	5	5	5	5	5	5	5	5	5	5	5	1	4	3	4	1
S548	27	2	1	3	1	1	1	1	2	5	2	5	5	5	5	5	3	5	5	5	5	5	5	5	5	5	5	4	5	3	4	5	5	5	5	5	5
S549	30	2	6	4	2	1	2	2	5	5	5	5	5	5	5	4	2	5	4	3	4	5	5	1	4	5	5	5	4	4	4	4	1	4	3	4	3
S550	31	1	2	3	1	1	1	1	5	5	5	5	5	5	5	5	5	5	1	5	5	5	1	5	5	5	5	5	5	5	5	5	5	5	1	5	1
S551	35	2	6	4	1	1	2	1	5	5	5	5	5	5	5	5	1	5	4	3	5	4	4	4	5	5	5	5	1	3	2	3	1	4	3	4	3
S552	35	2	7	4	1	1	1	1	4	5	5	5	5	5	5	5	1	4	1	5	4	5	5	5	5	2	5	5	4	3	4	5	5	5	2	4	2
S553	35	1	11	4	1	1	2	1	5	5	5	5	5	4	5	5	1	5	1	5	4	5	5	5	5	5	5	5	5	5	5	5	2	4	2	2	3
S554	29	2	3	4	1	1	2	1	4	4	5	5	4	4	5	5	1	5	4	5	5	5	4	4	2	4	5	4	5	4	3	4	4	4	4	4	4
S555	29	1	2	4	1	1	1	1	3	5	5	5	5	5	5	5	2	5	4	4	5	5	5	5	5	3	5	5	5	3	5	5	5	5	5	1	1
S556	29	1	2	4	1	1	1	1	4	3	5	5	5	5	5	5	1	5	3	5	5	5	5	1	5	5	5	4	5	4	1	3	2	5	3	5	5
S557	37	2	13	2	2	2	1	2	5	4	5	5	5	5	5	4	3	5	3	5	4	5	3	3	5	4	5	4	3	3	2	3	3	4	3	3	3
S558	30	2	6	1	1	2	1	1	4	3	4	5	5	5	5	5	5	5	4	4	4	5	5	2	3	3	4	3	4	3	3	4	2	3	3	3	3
S559	33	1	7	4	1	1	1	1	5	5	5	5	5	5	5	5	5	5	5	5	5	5	5	5	5	5	5	5	5	4	3	5	3	5	3	5	4
S560	32	2	7	4	2	2	1	2	3	3	4	5	5	5	5	5	1	5	2	5	5	5	2	5	5	5	5	5	2	3	4	5	4	5	2	5	3
S561	32	2	8	4	2	1	1	2	4	5	5	4	5	2	5	5	1	5	4	5	4	4	2	5	5	5	5	4	2	2	1	2	3	4	3	5	3
S562	29	2	2	3	1	1	2	1	1	1	1	5	4	4	5	5	5	5	4	3	3	4	4	5	5	3	5	3	3	2	2	3	3	4	3	3	3
S563	42	2	18	4	2	1	1	2	4	2	4	4	4	5	5	5	1	5	4	5	3	5	3	4	4	4	5	4	4	3	2	3	1	3	3	3	3
S564	35	2	5	4	1	1	1	1	4	3	4	5	5	4	3	4	4	4	4	5	5	5	5	4	4	4	4	4	4	3	2	4	3	3	3	4	3
S565	33	1	6	2	2	2	1	2	5	5	5	5	5	5	5	5	2	5	3	5	4	5	5	1	4	5	5	4	2	4	4	3	1	3	3	3	3
S566	33	2	8	4	1	1	1	1	5	4	5	5	5	4	5	5	4	4	3	4	4	4	3	4	5	5	4	4	5	4	4	5	5	4	2	4	2
S567	28	2	3	4	2	1	1	1	5	5	5	5	5	5	5	4	2	5	4	5	5	5	5	4	3	4	5	4	4	3	3	3	1	4	3	3	3
S568	40	1	15	5	1	2	1	1	4	5	4	1	4	5	5	5	4	5	5	5	5	5	5	2	5	5	5	4	4	4	4	4	1	4	4	4	3
S569	38	2	12	4	2	1	1	1	4	4	4	4	4	4	5	5	1	5	4	4	4	5	5	1	1	2	5	5	5	4	4	4	1	5	3	4	3
S570	29	2	3	4	2	1	2	1	2	5	4	5	5	1	1	5	5	5	4	5	4	4	5	5	5	5	4	4	5	3	4	2	1	3	1	4	3
S571	49	2	21	4	2	1	1	1	5	4	4	5	4	5	5	4	2	5	1	4	4	5	5	3	4	4	3	4	2	3	2	3	3	3	3	4	3
S572	51	1	20	4	1	2	2	1	4	4	4	2	3	5	5	5	4	5	2	5	3	5	5	2	5	5	5	4	3	4	4	4	1	4	2	3	3
S573	36	2	10	2	2	2	2	2	5	5	5	5	5	5	5	5	2	5	1	5	5	5	4	3	5	5	5	4	4	2	1	3	3	5	3	4	3
S574	29	2	5	4	1	1	1	1	5	5	5	5	5	5	5	5	1	5	1	5	5	5	5	5	5	5	5	5	5	3	5	5	1	5	5	5	1
S575	28	2	2	4	1	1	1	1	5	5	5	5	5	5	5	5	1	5	2	5	5	5	3	1	5	4	5	5	5	3	2	4	1	4	3	5	3
S576	32	2	8	1	1	1	2	1	4	4	4	5	4	5	5	4	4	5	4	4	3	5	4	4	3	3	3	3	4	3	3	3	3	4	3	3	3
S577	37	2	11	4	1	1	1	1	5	5	5	5	5	5	5	4	1	5	4	5	4	5	5	5	3	3	5	4	5	4	5	4	1	4	3	5	2
S578	26	2	1	1	1	1	1	1	3	4	4	4	4	4	5	4	2	3	4	5	5	5	4	4	4	3	4	3	5	3	3	3	3	3	4	3	4
S579	34	2	6	4	2	1	1	1	5	5	5	5	5	5	5	5	1	5	1	5	5	5	5	5	5	5	5	4	3	3	5	5	5	5	5	5	1
S580	36	2	9	4	2	1	1	1	5	4	4	4	5	4	4	4	4	4	4	4	5	4	4	4	4	4	4	4	4	4	4	5	5	4	4	4	4
S581	46	2	21	1	2	1	2	1	5	5	4	5	5	5	5	5	2	5	3	4	3	5	3	4	5	4	5	4	2	3	2	3	3	2	2	2	2
S582	33	1	9	4	1	1	1	1	4	5	4	4	5	5	5	4	1	5	5	5	5	5	5	5	1	2	5	5	5	5	5	5	1	1	5	5	2
S583	28	1	3	4	2	1	1	2	5	5	5	5	5	5	5	5	3	5	4	5	3	5	4	1	5	5	5	5	5	5	5	5	1	4	4	5	4
S584	29	2	3	4	1	1	1	1	4	4	4	4	4	4	4	4	2	4	4	4	3	4	4	4	4	4	4	4	4	3	3	3	3	3	3	3	3
S585	45	1	15	1	2	1	1	1	4	5	5	4	4	4	4	5	5	5	4	5	5	5	5	5	5	5	3	5	3	5	4	4	5	5	4	4	4
S586	29	2	4	4	1	1	1	2	5	5	5	5	5	5	5	5	3	5	2	5	3	5	5	1	5	5	5	5	1	3	4	4	1	5	1	5	3
S587	39	2	11	4	1	1	1	1	5	4	5	4	4	4	5	5	2	4	2	5	5	5	5	5	4	5	5	4	4	3	4	5	2	4	4	4	2
S588	28	2	1	4	1	1	1	1	5	5	5	5	5	5	5	5	2	5	3	5	5	5	5	5	5	5	5	4	5	3	5	4	1	5	5	5	3
S589	29	1	4	4	2	1	2	1	5	5	5	5	5	5	5	5	1	5	2	5	5	5	5	5	5	5	5	5	5	5	5	5	1	5	5	5	4
S590	31	1	5	4	1	1	1	1	5	5	5	5	5	5	5	5	2	5	4	5	4	5	5	5	4	5	5	5	5	4	5	5	5	5	5	5	1
S591	33	2	8	4	2	1	1	1	5	5	5	5	5	5	5	5	1	5	3	5	5	5	5	1	5	5	5	5	5	4	5	5	1	5	3	5	1
S592	34	2	1	4	1	1	1	1	5	5	5	5	5	5	5	5	1	3	5	5	5	5	5	5	5	5	5	5	5	3	5	5	1	5	1	5	5
S593	35	1	10	4	2	1	1	1	5	5	5	5	5	5	5	5	2	5	4	5	4	5	5	3	4	4	5	4	4	3	2	3	3	3	3	5	3
S594	45	2	20	5	1	2	1	1	4	5	4	5	5	5	5	5	4	4	4	5	4	5	5	5	4	4	3	4	3	3	4	4	1	4	3	3	3
S595	28	2	2	4	1	1	1	1	5	5	5	5	5	5	5	3	2	5	5	5	2	5	5	5	5	4	5	5	4	4	4	3	1	4	3	4	5
S596	28	2	2	4	1	1	2	2	4	3	4	4	4	4	4	4	2	4	3	5	4	4	4	3	4	3	5	4	3	3	3	3	3	3	3	3	3
S597	37	1	11	5	1	1	2	1	5	5	5	5	5	5	5	5	5	5	5	5	5	5	5	5	5	5	5	5	5	5	5	5	5	5	5	5	5
S598	28	1	4	4	1	1	1	1	5	5	5	5	5	4	5	5	1	5	1	1	5	5	4	4	5	5	5	5	5	4	5	5	1	5	2	5	1
S599	33	2	5	2	2	2	1	2	3	2	4	5	5	5	2	5	2	5	2	5	2	4	4	5	4	5	5	5	5	4	2	3	3	3	3	3	3
S600	28	2	2	4	1	1	1	1	4	5	4	4	4	4	5	5	1	5	3	5	4	3	4	4	3	5	5	4	5	4	4	4	2	3	2	4	4
S601	31	1	4	4	1	1	2	1	4	4	4	5	4	4	4	3	2	4	4	2	2	4	3	2	4	4	4	4	4	3	2	3	2	3	3	3	3
S602	35	2	9	4	2	1	2	1	5	5	5	5	5	5	5	5	1	5	5	5	5	5	5	2	1	5	5	5	5	3	4	4	1	5	1	5	2
S603	37	2	13	5	1	1	1	1	5	5	5	5	5	5	5	5	1	4	4	5	4	4	5	5	5	5	5	4	5	3	4	4	1	4	3	4	3
S604	63	2	38	2	2	2	2	2	4	5	5	5	5	5	5	4	4	5	5	5	5	5	4	5	5	5	4	4	3	3	3	3	2	4	3	4	2
S605	28	2	2	4	2	1	2	1	4	4	4	4	4	2	4	5	5	5	5	5	5	5	5	2	4	3	4	4	4	3	2	4	2	4	4	4	3
S606	35	2	8	4	2	1	1	1	3	5	4	5	5	5	5	4	3	5	3	4	3	5	3	3	3	3	4	4	4	3	1	3	3	3	3	3	3
S607	43	1	15	1	2	2	1	2	3	5	5	5	5	5	5	5	3	4	4	3	3	5	5	3	5	5	5	3	3	3	4	4	3	4	3	4	3
S608	28	2	3	4	1	1	1	1	5	3	5	5	5	5	5	5	1	5	5	2	2	5	5	5	5	5	5	4	5	4	4	5	2	4	3	5	3
S609	38	2	8	4	2	1	1	2	5	5	5	5	5	5	5	5	1	5	3	5	4	5	5	2	5	1	5	5	1	3	1	3	1	3	3	3	3
S610	32	2	5	4	2	1	1	1	4	5	4	4	5	4	5	5	1	5	3	5	4	5	4	3	4	4	5	5	5	3	4	3	3	4	3	4	3
S611	59	2	24	4	2	1	1	2	5	5	3	5	5	5	5	5	2	5	5	5	5	5	5	3	3	4	5	5	4	3	1	2	1	4	3	3	1
S612	35	2	8	4	2	1	1	1	3	5	4	4	3	4	4	5	2	4	4	4	3	5	4	1	3	4	4	4	2	3	2	4	1	3	3	3	3
S613	28	2	3	4	1	1	1	1	4	5	4	4	4	4	4	4	3	5	5	5	5	5	5	5	4	4	5	5	5	4	4	4	3	4	3	3	4
S614	52	1	26	2	1	2	1	1	3	4	4	5	4	5	4	4	1	4	2	4	4	5	5	5	5	5	5	4	4	4	4	4	3	4	2	4	3
S615	28	2	3	4	1	1	1	1	4	3	4	5	3	5	3	5	4	5	5	5	5	5	5	5	5	5	5	3	1	3	5	5	5	5	5	5	5
S616	32	1	4	2	2	2	1	2	5	5	5	5	5	5	5	5	1	5	5	5	5	5	5	4	5	5	5	5	4	4	4	4	2	5	2	5	5
S617	27	2	2	4	1	1	1	1	4	4	4	4	4	4	4	3	2	5	3	5	4	3	4	4	4	4	4	5	2	2	2	3	3	4	1	4	3
S618	74	1	40	2	2	2	1	2	4	4	4	5	5	5	4	5	5	5	5	5	4	5	5	3	5	5	2	4	2	3	2	5	3	4	4	4	3
S619	35	2	9	4	2	1	1	1	5	5	5	5	5	5	5	5	1	5	3	3	3	4	4	2	5	5	5	5	5	4	3	3	2	3	3	4	3
S620	30	2	5	4	1	1	1	1	5	5	5	5	5	5	5	5	5	5	1	5	5	5	5	3	4	5	5	5	3	4	4	4	2	5	2	4	4
S621	27	2	3	4	2	1	2	2	5	5	5	5	5	5	5	2	2	5	2	5	5	5	5	2	4	4	5	5	5	4	4	2	1	5	3	5	4
S622	31	2	5	4	1	1	2	1	4	4	4	5	4	5	5	4	2	5	4	4	2	5	4	4	4	4	5	4	4	3	2	3	1	4	3	4	3
S623	29	1	5	4	2	1	1	2	5	5	3	3	4	4	5	2	2	5	5	5	4	5	4	1	5	3	4	5	5	4	3	3	1	4	3	4	2
S624	32	2	6	4	2	1	1	1	5	5	5	5	5	5	5	3	1	5	3	5	5	5	5	1	1	1	5	5	5	5	5	5	1	5	5	5	1
S625	37	1	10	5	1	1	1	1	5	5	5	5	5	5	5	5	1	5	2	5	3	5	5	1	2	2	5	4	4	3	4	5	1	5	5	5	1
S626	73	1	50	5	1	2	2	1	4	5	5	4	4	5	5	5	4	5	2	5	4	5	5	1	4	4	5	5	4	4	5	3	1	5	4	3	3
S627	31	1	3	4	1	1	2	1	5	5	5	5	5	5	5	5	1	5	2	5	5	5	5	2	3	2	5	4	2	2	5	5	2	5	4	3	3

## Sheet: Code
Coding	1	2	3	4	5
ID	Not available (NA)	NA	NA	NA	NA
Age (years)	NA	NA	NA	NA	NA
Gender	Male	Female	NA	NA	NA
Service (years)	NA	NA	NA	NA	NA
Profession	Allied health professionals	General Practitioner	House officer	Medical Officer	Specialist
Work setting	Hospital	Primary care clinic	NA	NA	NA
Work sector	Government	Private	NA	NA	NA
See stroke patient daily	Yes	No	NA	NA	NA
Workplace with specialist	Yes	No	NA	NA	NA
GSK1	Strongly disagree	Disagree	Neutral	Agree	Strongly agree
GSK2	Strongly disagree	Disagree	Neutral	Agree	Strongly agree
GSK3	Strongly disagree	Disagree	Neutral	Agree	Strongly agree
GSK4	Strongly disagree	Disagree	Neutral	Agree	Strongly agree
GSK5	Strongly disagree	Disagree	Neutral	Agree	Strongly agree
GSK6	Strongly disagree	Disagree	Neutral	Agree	Strongly agree
GSK7	Strongly disagree	Disagree	Neutral	Agree	Strongly agree
GSK8	Strongly disagree	Disagree	Neutral	Agree	Strongly agree
GSK9	Strongly disagree	Disagree	Neutral	Agree	Strongly agree
GSK10	Strongly disagree	Disagree	Neutral	Agree	Strongly agree
HSM1	Strongly disagree	Disagree	Neutral	Agree	Strongly agree
HSM2	Strongly disagree	Disagree	Neutral	Agree	Strongly agree
HSM3	Strongly disagree	Disagree	Neutral	Agree	Strongly agree
HSM4	Strongly disagree	Disagree	Neutral	Agree	Strongly agree
HSM5	Strongly disagree	Disagree	Neutral	Agree	Strongly agree
HSM6	Strongly disagree	Disagree	Neutral	Agree	Strongly agree
HSM7	Strongly disagree	Disagree	Neutral	Agree	Strongly agree
HSM8	Strongly disagree	Disagree	Neutral	Agree	Strongly agree
HSM9	Strongly disagree	Disagree	Neutral	Agree	Strongly agree
ASM1	Very unlikely	Unlikely	Neutral	Likely	Very likely
ASM2	Never heard of it	Not familiar	Neutral	Familiar	Very familiar
ASM3	Very poor	Poor	Neutral	Good	Very good
ASM4	Never heard of it	Not familiar	Neutral	Aware	Well aware
ASM5	Strongly disagree	Disagree	Neutral	Agree	Strongly agree
ASM6	Strongly disagree	Disagree	Neutral	Agree	Strongly agree
ASM7	Strongly disagree	Disagree	Neutral	Agree	Strongly agree
ASM8	Strongly disagree	Disagree	Neutral	Agree	Strongly agree
ASM9	Strongly disagree	Disagree	Neutral	Agree	Strongly agree
ASM10	Strongly disagree	Disagree	Neutral	Agree	Strongly agree
